# Supplementary material for: ﻿Southbound – the southernmost record of Tylototriton (Amphibia, Caudata, Salamandridae) from the Central Highlands of Vietnam represents a new species
Source: Zookeys. 2023 Jul 3;1168:193–218. doi: 10.3897/zookeys.1168.96091 (PMC10848839; doi:10.3897/zookeys.1168.96091)
Supplement: XML Treatment for Tylototriton ngoclinhensis [file zookeys.1168.96091-treatment1.xml]

<!DOCTYPE tp:taxon-treatment
  PUBLIC "-//TaxonX//DTD Taxonomic Treatment Publishing DTD v0 20100105//EN" "tax-treatment-NSO.dtd">
<tp:taxon-treatment xmlns:tp="http://www.plazi.org/taxpub"><tp:treatment-meta><kwd-group><label>Taxon classification</label><kwd>
              <named-content content-type="kingdom">Animalia</named-content>
            </kwd><kwd>
              <named-content content-type="order">Caudata</named-content>
            </kwd><kwd>
              <named-content content-type="family">Salamandridae</named-content>
            </kwd></kwd-group><mixed-citation publication-type="journal"><person-group><name><surname>Phung</surname><given-names>Trung My</given-names></name><name><surname>Pham</surname><given-names>Cuong The</given-names></name><name><surname>Nguyen</surname><given-names>Truong Quang</given-names></name><name><surname>Ninh</surname><given-names>Hoa Thi</given-names></name><name><surname>Nguyen</surname><given-names>Huy Quoc</given-names></name><name><surname>Bernardes</surname><given-names>Marta</given-names></name><name><surname>Le</surname><given-names>Son Thanh</given-names></name><name><surname>Ziegler</surname><given-names>Thomas</given-names></name><name><surname>Nguyen</surname><given-names>Tao Thien</given-names></name></person-group><article-title>﻿Southbound – the southernmost record of <italic><tp:taxon-name><tp:taxon-name-part taxon-name-part-type="genus" reg="Tylototriton">Tylototriton</tp:taxon-name-part></tp:taxon-name></italic> (<tp:taxon-name><tp:taxon-name-part taxon-name-part-type="class">Amphibia</tp:taxon-name-part></tp:taxon-name>, <tp:taxon-name><tp:taxon-name-part taxon-name-part-type="order">Caudata</tp:taxon-name-part></tp:taxon-name>, <tp:taxon-name><tp:taxon-name-part taxon-name-part-type="family">Salamandridae</tp:taxon-name-part></tp:taxon-name>) from the Central Highlands of Vietnam represents a new species</article-title><source>Zookeys</source><day>03</day><month>07</month><year>2023</year><volume>1168</volume><fpage>193</fpage><lpage>218</lpage><pub-id pub-id-type="doi">10.3897/zookeys.1168.96091</pub-id></mixed-citation></tp:treatment-meta><tp:nomenclature><label>﻿</label><tp:taxon-name>
            <object-id xmlns:xlink="http://www.w3.org/1999/xlink" content-type="arpha" xlink:type="simple">539AFD20-DB86-5810-A95D-C8F87CDA2D03</object-id>
            <tp:taxon-name-part taxon-name-part-type="genus" reg="Tylototriton">Tylototriton</tp:taxon-name-part>
            <tp:taxon-name-part taxon-name-part-type="species" reg="ngoclinhensis">ngoclinhensis</tp:taxon-name-part>
            <object-id xmlns:xlink="http://www.w3.org/1999/xlink" content-type="zoobank" xlink:type="simple">https://zoobank.org/CBC407D7-E692-4363-A2BA-EECA307C7AC9</object-id>
          </tp:taxon-name><tp:taxon-status xmlns:xlink="http://www.w3.org/1999/xlink" xlink:type="simple">sp. nov.</tp:taxon-status><xref ref-type="fig" rid="F2">Figs 2</xref><xref ref-type="fig" rid="F3">, 3</xref><xref ref-type="fig" rid="F4">, 4</xref><xref ref-type="fig" rid="F5">, 5</xref><xref ref-type="fig" rid="F6">, 6</xref><xref ref-type="fig" rid="F7">, 7</xref><xref ref-type="fig" rid="F8">, 8 Proposed common name: Ngoc Linh Crocodile Newt</xref></tp:nomenclature><tp:treatment-sec sec-type="material" id="SECID0EQNAK"><title>Material examined.</title><p><bold><italic>Holotype</italic>.</bold><abbrev xmlns:xlink="http://www.w3.org/1999/xlink" xlink:title="Institute of Ecology and Biological Resources" id="ABBRID0E2NAK" xlink:type="simple">IEBR</abbrev> A.5130 (Field No KT 2022.02), an adult male collected by T. M. Phung on 22 May 2022 in the montane evergreen forests of Ngoc Linh Natural Reserve, Dak Glei District, Kon Tum Province, Central Vietnam at 1.854 m a.s.l. <bold><italic>Paratypes</italic>.</bold><abbrev xmlns:xlink="http://www.w3.org/1999/xlink" xlink:title="Institute of Ecology and Biological Resources" id="ABBRID0EDOAK" xlink:type="simple">IEBR</abbrev> A.5131, A.5132 (Field No KT 2022.01, KT 2022.5), two adult males and <abbrev xmlns:xlink="http://www.w3.org/1999/xlink" xlink:title="Institute of Ecology and Biological Resources" id="ABBRID0EHOAK" xlink:type="simple">IEBR</abbrev> A.5133, A.5134 (Field No KT2022.03, KT 2022.6), two adult females, collected by T. M. Phung; <abbrev xmlns:xlink="http://www.w3.org/1999/xlink" xlink:title="Institute of Ecology and Biological Resources" id="ABBRID0ELOAK" xlink:type="simple">IEBR</abbrev> A.5135 (Field No KT 2022.4), an adult female, collected by S. T. Le on 20 May 2022, the same collection data as the holotype.</p><fig id="F2" position="float" orientation="portrait"><object-id xmlns:xlink="http://www.w3.org/1999/xlink" content-type="doi" xlink:type="simple">10.3897/zookeys.1168.96091.figure2</object-id><object-id xmlns:xlink="http://www.w3.org/1999/xlink" content-type="arpha" xlink:type="simple">EC8D2805-B0AE-599D-A6F1-C858D400D4A0</object-id><label>Figure 2.</label><caption><p>Dorsolateral view of <italic><tp:taxon-name><tp:taxon-name-part taxon-name-part-type="genus" reg="Tylototriton">Tylototriton</tp:taxon-name-part><tp:taxon-name-part taxon-name-part-type="species" reg="ngoclinhensis">ngoclinhensis</tp:taxon-name-part></tp:taxon-name></italic> sp. nov., holotype male (<abbrev xmlns:xlink="http://www.w3.org/1999/xlink" xlink:title="Institute of Ecology and Biological Resources" id="ABBRID0ECPAK" xlink:type="simple">IEBR</abbrev> A.5130), in life.</p></caption><graphic xmlns:xlink="http://www.w3.org/1999/xlink" xlink:href="zookeys-1168-193_article-96091__-g002.jpg" position="float" orientation="portrait" xlink:type="simple" id="oo_872133.jpg"><uri content-type="original_file" xlink:type="simple">https://binary.pensoft.net/fig/872133</uri></graphic></fig></tp:treatment-sec><tp:treatment-sec sec-type="etymology" id="SECID0ELPAK"><title>Etymology.</title><p>The specific epithet <italic>ngoclinhensis</italic> refers to the type locality of the new species, Ngoc Linh Mountain in the Central Highlands of Vietnam. As common names, we suggest Ngoc Linh Crocodile Newt (English), Cá cóc sần ngọc linh (Vietnamese).</p><fig id="F3" position="float" orientation="portrait"><object-id xmlns:xlink="http://www.w3.org/1999/xlink" content-type="doi" xlink:type="simple">10.3897/zookeys.1168.96091.figure3</object-id><object-id xmlns:xlink="http://www.w3.org/1999/xlink" content-type="arpha" xlink:type="simple">EA63CFC0-C2E4-53FC-B423-608D17FE445B</object-id><label>Figure 3.</label><caption><p>Dorsal views of the holotype <bold>B</bold> of <italic><tp:taxon-name><tp:taxon-name-part taxon-name-part-type="genus" reg="Tylototriton">Tylototriton</tp:taxon-name-part><tp:taxon-name-part taxon-name-part-type="species" reg="ngoclinhensis">ngoclinhensis</tp:taxon-name-part></tp:taxon-name></italic> sp. nov. (<abbrev xmlns:xlink="http://www.w3.org/1999/xlink" xlink:title="Institute of Ecology and Biological Resources" id="ABBRID0EIQAK" xlink:type="simple">IEBR</abbrev> A.5130, male) and two paratypes <bold>A</bold> (<abbrev xmlns:xlink="http://www.w3.org/1999/xlink" xlink:title="Institute of Ecology and Biological Resources" id="ABBRID0EOQAK" xlink:type="simple">IEBR</abbrev> A.5133, female) and <bold>C</bold> (<abbrev xmlns:xlink="http://www.w3.org/1999/xlink" xlink:title="Institute of Ecology and Biological Resources" id="ABBRID0EUQAK" xlink:type="simple">IEBR</abbrev> A.5131, male) in preservative.</p></caption><graphic xmlns:xlink="http://www.w3.org/1999/xlink" xlink:href="zookeys-1168-193_article-96091__-g003.jpg" position="float" orientation="portrait" xlink:type="simple" id="oo_872134.jpg"><uri content-type="original_file" xlink:type="simple">https://binary.pensoft.net/fig/872134</uri></graphic></fig></tp:treatment-sec><tp:treatment-sec sec-type="diagnosis" id="SECID0E4QAK"><title>Diagnosis.</title><p>The new species is assigned to the genus <italic><tp:taxon-name><tp:taxon-name-part taxon-name-part-type="genus" reg="Tylototriton">Tylototriton</tp:taxon-name-part></tp:taxon-name></italic> and the subgenus <tp:taxon-name><tp:taxon-name-part taxon-name-part-type="genus" reg="Tylototriton"/><tp:taxon-name-part taxon-name-part-type="subgenus" reg="Yaotriton">Yaotriton</tp:taxon-name-part></tp:taxon-name> based on the results of the molecular phylogenetic analyses and the following combination of morphological attributes: rough skin covered with fine warts, the presence of dorsolateral bony ridges on the head; the presence of dorsolateral glandular warts on the body; quadrate spine absent (<xref ref-type="bibr" rid="B38">Nussbaum and Brodie 1982</xref>; <xref ref-type="bibr" rid="B35">Nishikawa et al. 2013a</xref>; <xref ref-type="bibr" rid="B29">Le et al. 2015</xref>). Furthermore, the species is diagnosed from its congeners by the following combination of morphological characters: (1) size medium (<abbrev xmlns:xlink="http://www.w3.org/1999/xlink" xlink:title="anterior snout-vent length" id="ABBRID0E6RAK" xlink:type="simple">SVL</abbrev> 60.8–66.5 mm, <abbrev xmlns:xlink="http://www.w3.org/1999/xlink" xlink:title="tail length" id="ABBRID0EDSAK" xlink:type="simple">TL</abbrev> 57.6–61.8 mm in males, and <abbrev xmlns:xlink="http://www.w3.org/1999/xlink" xlink:title="anterior snout-vent length" id="ABBRID0EHSAK" xlink:type="simple">SVL</abbrev> 72.5–75.6 mm, <abbrev xmlns:xlink="http://www.w3.org/1999/xlink" xlink:title="tail length" id="ABBRID0ELSAK" xlink:type="simple">TL</abbrev> 62.9–67.9 mm in females); (2) head longer than wide; (3) parotoids very prominent and enlarged, projecting backwards; (4) tail length shorter than the snout-vent length; (5) vertebral ridge large, high, and glandular in appearance (6) 14 distinct dorsolateral glandular warts; (7) gular fold present; (8) tips of fore- and hind limbs overlapping when adpressed along the body; (9) tips of fingers reaching between eye and nostril when foreleg is laid forward; (10) dorsal surface and lateral sides of the head, upper and lower lips, rib nodules, vertebral ridge, peripheral area of the cloaca, and the ventral edge of tail with orange coloration; (11) presence of a distinct black line extending from the posterior end of the eye towards the shoulder.</p><fig id="F4" position="float" orientation="portrait"><object-id xmlns:xlink="http://www.w3.org/1999/xlink" content-type="doi" xlink:type="simple">10.3897/zookeys.1168.96091.figure4</object-id><object-id xmlns:xlink="http://www.w3.org/1999/xlink" content-type="arpha" xlink:type="simple">50E53373-4F31-5C6C-9AF4-50C07125D80A</object-id><label>Figure 4.</label><caption><p>Ventral views of the holotype <bold>B</bold> of <italic><tp:taxon-name><tp:taxon-name-part taxon-name-part-type="genus" reg="Tylototriton">Tylototriton</tp:taxon-name-part><tp:taxon-name-part taxon-name-part-type="species" reg="ngoclinhensis">ngoclinhensis</tp:taxon-name-part></tp:taxon-name></italic> sp. nov. (<abbrev xmlns:xlink="http://www.w3.org/1999/xlink" xlink:title="Institute of Ecology and Biological Resources" id="ABBRID0EETAK" xlink:type="simple">IEBR</abbrev> A.5130, male) and two paratypes <bold>A</bold> (<abbrev xmlns:xlink="http://www.w3.org/1999/xlink" xlink:title="Institute of Ecology and Biological Resources" id="ABBRID0EKTAK" xlink:type="simple">IEBR</abbrev> A.5133, female) and <bold>C</bold> (<abbrev xmlns:xlink="http://www.w3.org/1999/xlink" xlink:title="Institute of Ecology and Biological Resources" id="ABBRID0EQTAK" xlink:type="simple">IEBR</abbrev> A.5131, male) in preservative.</p></caption><graphic xmlns:xlink="http://www.w3.org/1999/xlink" xlink:href="zookeys-1168-193_article-96091__-g004.jpg" position="float" orientation="portrait" xlink:type="simple" id="oo_872135.jpg"><uri content-type="original_file" xlink:type="simple">https://binary.pensoft.net/fig/872135</uri></graphic></fig></tp:treatment-sec><tp:treatment-sec sec-type="description" id="SECID0EZTAK"><title>Description of holotype.</title><p>A medium-sized male (<abbrev xmlns:xlink="http://www.w3.org/1999/xlink" xlink:title="anterior snout-vent length" id="ABBRID0E6TAK" xlink:type="simple">SVL</abbrev> 66.5 mm, <abbrev xmlns:xlink="http://www.w3.org/1999/xlink" xlink:title="tail length" id="ABBRID0EDUAK" xlink:type="simple">TL</abbrev> 59.5 mm). Head longer than wide (<abbrev xmlns:xlink="http://www.w3.org/1999/xlink" xlink:title="head width" id="ABBRID0EHUAK" xlink:type="simple">HW</abbrev>/<abbrev xmlns:xlink="http://www.w3.org/1999/xlink" xlink:title="head length" id="ABBRID0ELUAK" xlink:type="simple">HL</abbrev> 81.6%); head slightly concave on the top; snout short, truncate in dorsal view, slightly angular shaped in profile and protruding beyond lower jaw; nostril closer to the snout tip than to the eye; upper lip thick, fleshy and overlapping lower lip under the eye region; dorsolateral bony ridges on head prominent, moderately protruding, from above eye to above anterior end of parotoid, posterior ends relatively thick and scrolled inside; mid-dorsal ridge on head distinct and thin; parotoids enlarged, projecting backwards; tongue oval, attached to anterior floor of mouth, free laterally and posteriorly; vomerine teeth series in an inverted V-shape, converging anteriorly and reaching choanae; glandular vertebral ridge large, high, segmented tuberculate, extending from top of head to base of tail; rib nodules large, forming knob-like warts, distinctly isolated from each other, 14 on each side of body from axilla to base of tail; gular fold present.</p><p>Limbs comparatively long, and slender; length of forelimbs approximately equal to hind limbs; relative length of forelimb <abbrev xmlns:xlink="http://www.w3.org/1999/xlink" xlink:title="total forelimb length" id="ABBRID0ERUAK" xlink:type="simple">FORE</abbrev>/<abbrev xmlns:xlink="http://www.w3.org/1999/xlink" xlink:title="anterior snout-vent length" id="ABBRID0EVUAK" xlink:type="simple">SVL</abbrev> ratio 39.0%, relative length of hind limb <abbrev xmlns:xlink="http://www.w3.org/1999/xlink" xlink:title="total hindlimb length" id="ABBRID0EZUAK" xlink:type="simple">HIND</abbrev>/<abbrev xmlns:xlink="http://www.w3.org/1999/xlink" xlink:title="anterior snout-vent length" id="ABBRID0E4UAK" xlink:type="simple">SVL</abbrev> ratio 38.1%; tips of forelimb and hind limb overlapping when adpressed along the body; tips of fingers reaching between eye and nostril when foreleg is laid forward; fingers and toes well developed, free of webbing; fingers four, comparative finger lengths 1FL&lt;4FL&lt;2FL&lt;3FL; toes five, comparative toe lengths 1TL&lt;5TL&lt;2TL&lt;4TL&lt;3TL.</p><p>Tail length shorter than the snout-vent length (<abbrev xmlns:xlink="http://www.w3.org/1999/xlink" xlink:title="tail length" id="ABBRID0EDVAK" xlink:type="simple">TL</abbrev>/<abbrev xmlns:xlink="http://www.w3.org/1999/xlink" xlink:title="anterior snout-vent length" id="ABBRID0EHVAK" xlink:type="simple">SVL</abbrev> 89.5%); tail compressed laterally, the base relatively broad, tapering posteriorly, tail tip pointed; tail height less than the width at the tail base; dorsal fin fold relatively high; ventral side smooth. In general, the appearance of the tail is relatively low and flat.</p><p>Dorsal skin very rough, with small granules and larger warts on dorsal surfaces of head and dorsum, lateral sides of body and tail; ventral skin with tubercles shaped like transverse wrinkles; throat with numerous tiny flat tubercles; surfaces of head ridges and middorsal vertebral ridge rough; limbs dorsally with numerous tiny tubercles, volar and plantar surfaces of hands and feet with tiny grooves forming reticulated pattern; flattened outer metacarpal and metatarsal tubercles distinct on palms and soles, respectively. Cloacal region slightly swollen, vent as a longitudinal slit, vent edges with numerous small transverse folds.</p></tp:treatment-sec><tp:treatment-sec sec-type="Coloration in life" id="SECID0EMVAK"><title>Coloration in life.</title><p>In life, ground color of dorsal and ventral surfaces black; dorsal surface and lateral sides of head and lower lips to jaw angles, rib nodules, vertebral ridge, the peripheral area of the cloaca and the ventral edge of the tail orange; tips of fingers, toes and elbow orange-brown.</p></tp:treatment-sec><tp:treatment-sec sec-type="Coloration in preservative" id="SECID0ERVAK"><title>Coloration in preservative.</title><p>The specimen in preservative is blackish brown. The orange coloration in life has faded to pale yellow.</p></tp:treatment-sec><tp:treatment-sec sec-type="description" id="SECID0EWVAK"><title>Secondary sexual characteristics.</title><p>Males are probably smaller than females but sample size was small (<italic>n</italic> = 3) and thus needs confirmation based on further records in the future. The female cloacal slit is short and its inner cloacal walls have no papilla. The male has papilla on its inner cloacal wall and its cloaca presents a long slit.</p></tp:treatment-sec><tp:treatment-sec sec-type="distribution" id="SECID0E5VAK"><title>Distribution.</title><p>The new species is currently known only from the Ngoc Linh Nature Reserve, Kon Tum Province, in the Central Highlands of Vietnam (Fig. <xref ref-type="fig" rid="F5">5</xref>).</p><fig id="F5" position="float" orientation="portrait"><object-id xmlns:xlink="http://www.w3.org/1999/xlink" content-type="doi" xlink:type="simple">10.3897/zookeys.1168.96091.figure5</object-id><object-id xmlns:xlink="http://www.w3.org/1999/xlink" content-type="arpha" xlink:type="simple">F519FD83-B4C6-5417-83C7-5284674869C9</object-id><label>Figure 5.</label><caption><p>Type locality of <italic><tp:taxon-name><tp:taxon-name-part taxon-name-part-type="genus" reg="Tylototriton">Tylototriton</tp:taxon-name-part><tp:taxon-name-part taxon-name-part-type="species" reg="ngoclinhensis">ngoclinhensis</tp:taxon-name-part></tp:taxon-name></italic> sp. nov. (yellow star) and congeners; elevations (from 0-1200+ m) increasing from green to brown (Tran Anh Tuan, after <xref ref-type="bibr" rid="B58">Sterling et al. 2006</xref>).</p></caption><graphic xmlns:xlink="http://www.w3.org/1999/xlink" xlink:href="zookeys-1168-193_article-96091__-g005.jpg" position="float" orientation="portrait" xlink:type="simple" id="oo_872136.jpg"><uri content-type="original_file" xlink:type="simple">https://binary.pensoft.net/fig/872136</uri></graphic></fig></tp:treatment-sec><tp:treatment-sec sec-type="Ecological notes" id="SECID0EEXAK"><title>Ecological notes.</title><p>All specimens were collected during the day on the forest floor, under rotten trees or under moss, near a small rocky stream (Figs <xref ref-type="fig" rid="F6">6</xref>, <xref ref-type="fig" rid="F7">7</xref>). The surrounding habitat at the type locality of the new species in Ngoc Linh Mountain was primary montane evergreen broadleaf forest, at elevations between 1,800 and 2,300 m asl.</p><fig id="F6" position="float" orientation="portrait"><object-id xmlns:xlink="http://www.w3.org/1999/xlink" content-type="doi" xlink:type="simple">10.3897/zookeys.1168.96091.figure6</object-id><object-id xmlns:xlink="http://www.w3.org/1999/xlink" content-type="arpha" xlink:type="simple">FBB0EE3E-7667-5B0F-B77B-4EA0E50EC322</object-id><label>Figure 6.</label><caption><p>Habitat at the type locality of <italic><tp:taxon-name><tp:taxon-name-part taxon-name-part-type="genus" reg="Tylototriton">Tylototriton</tp:taxon-name-part><tp:taxon-name-part taxon-name-part-type="species" reg="ngoclinhensis">ngoclinhensis</tp:taxon-name-part></tp:taxon-name></italic> sp. nov. on Ngoc Linh Mountain.</p></caption><graphic xmlns:xlink="http://www.w3.org/1999/xlink" xlink:href="zookeys-1168-193_article-96091__-g006.jpg" position="float" orientation="portrait" xlink:type="simple" id="oo_872137.jpg"><uri content-type="original_file" xlink:type="simple">https://binary.pensoft.net/fig/872137</uri></graphic></fig><fig id="F7" position="float" orientation="portrait"><object-id xmlns:xlink="http://www.w3.org/1999/xlink" content-type="doi" xlink:type="simple">10.3897/zookeys.1168.96091.figure7</object-id><object-id xmlns:xlink="http://www.w3.org/1999/xlink" content-type="arpha" xlink:type="simple">570C5A51-A695-52A6-9849-829650883F34</object-id><label>Figure 7.</label><caption><p><italic><tp:taxon-name><tp:taxon-name-part taxon-name-part-type="genus" reg="Tylototriton">Tylototriton</tp:taxon-name-part><tp:taxon-name-part taxon-name-part-type="species" reg="ngoclinhensis">ngoclinhensis</tp:taxon-name-part></tp:taxon-name></italic> sp. nov. in its microhabitat at the type locality.</p></caption><graphic xmlns:xlink="http://www.w3.org/1999/xlink" xlink:href="zookeys-1168-193_article-96091__-g007.jpg" position="float" orientation="portrait" xlink:type="simple" id="oo_872138.jpg"><uri content-type="original_file" xlink:type="simple">https://binary.pensoft.net/fig/872138</uri></graphic></fig></tp:treatment-sec><tp:treatment-sec sec-type="description" id="SECID0ECZAK"><title>Morphological measurements.</title><p>Morphometric measurements of <italic><tp:taxon-name><tp:taxon-name-part taxon-name-part-type="genus" reg="Tylototriton">Tylototriton</tp:taxon-name-part><tp:taxon-name-part taxon-name-part-type="species" reg="ngoclinhensis">ngoclinhensis</tp:taxon-name-part></tp:taxon-name></italic> sp. nov. examined in this study are given in Table <xref ref-type="table" rid="T3">3</xref>.</p><table-wrap id="T3" position="float" orientation="portrait"><label>Table 3.</label><caption><p>Morphometric measurements (mm) of <italic><tp:taxon-name><tp:taxon-name-part taxon-name-part-type="genus" reg="Tylototriton">Tylototriton</tp:taxon-name-part><tp:taxon-name-part taxon-name-part-type="species" reg="ngoclinhensis">ngoclinhensis</tp:taxon-name-part></tp:taxon-name></italic> sp. nov. examined in this study.</p></caption><table id="TID0ESKDK" rules="all"><tbody><tr><th rowspan="1" colspan="1">Voucher</th><th rowspan="1" colspan="1"><abbrev xmlns:xlink="http://www.w3.org/1999/xlink" xlink:title="Institute of Ecology and Biological Resources" id="ABBRID0EX1AK" xlink:type="simple">IEBR</abbrev> A.5130 Holotype</th><th rowspan="1" colspan="1"><abbrev xmlns:xlink="http://www.w3.org/1999/xlink" xlink:title="Institute of Ecology and Biological Resources" id="ABBRID0E61AK" xlink:type="simple">IEBR</abbrev> A.5131 Paratype</th><th rowspan="1" colspan="1"><abbrev xmlns:xlink="http://www.w3.org/1999/xlink" xlink:title="Institute of Ecology and Biological Resources" id="ABBRID0EH2AK" xlink:type="simple">IEBR</abbrev> A.5132 Paratype</th><th rowspan="1" colspan="1"><abbrev xmlns:xlink="http://www.w3.org/1999/xlink" xlink:title="Institute of Ecology and Biological Resources" id="ABBRID0EP2AK" xlink:type="simple">IEBR</abbrev> A.5133 Paratype</th><th rowspan="1" colspan="1"><abbrev xmlns:xlink="http://www.w3.org/1999/xlink" xlink:title="Institute of Ecology and Biological Resources" id="ABBRID0EX2AK" xlink:type="simple">IEBR</abbrev> A.5134 Paratype</th><th rowspan="1" colspan="1"><abbrev xmlns:xlink="http://www.w3.org/1999/xlink" xlink:title="Institute of Ecology and Biological Resources" id="ABBRID0E62AK" xlink:type="simple">IEBR</abbrev> A.5135 Paratype</th></tr><tr><th rowspan="1" colspan="1">Sex</th><th rowspan="1" colspan="1">♂</th><th rowspan="1" colspan="1">♂</th><th rowspan="1" colspan="1">♂</th><th rowspan="1" colspan="1">♀</th><th rowspan="1" colspan="1">♀</th><th rowspan="1" colspan="1">♀</th></tr><tr><td rowspan="1" colspan="1">
                    <bold>
                      <abbrev xmlns:xlink="http://www.w3.org/1999/xlink" xlink:title="anterior snout-vent length" id="ABBRID0E63AK" xlink:type="simple">SVL</abbrev>
                    </bold>
                  </td><td rowspan="1" colspan="1">
                    <bold>66.5</bold>
                  </td><td rowspan="1" colspan="1">
                    <bold>65.7</bold>
                  </td><td rowspan="1" colspan="1">
                    <bold>60.8</bold>
                  </td><td rowspan="1" colspan="1">
                    <bold>75.6</bold>
                  </td><td rowspan="1" colspan="1">
                    <bold>74.8</bold>
                  </td><td rowspan="1" colspan="1">
                    <bold>72.5</bold>
                  </td></tr><tr><td rowspan="1" colspan="1">
                    <bold>
                      <abbrev xmlns:xlink="http://www.w3.org/1999/xlink" xlink:title="head length" id="ABBRID0EN5AK" xlink:type="simple">HL</abbrev>
                    </bold>
                  </td><td rowspan="1" colspan="1">20.6</td><td rowspan="1" colspan="1">19.9</td><td rowspan="1" colspan="1">18.9</td><td rowspan="1" colspan="1">23.8</td><td rowspan="1" colspan="1">22.2</td><td rowspan="1" colspan="1">21.5</td></tr><tr><td rowspan="1" colspan="1">
                    <bold>
                      <abbrev xmlns:xlink="http://www.w3.org/1999/xlink" xlink:title="head width" id="ABBRID0EJ6AK" xlink:type="simple">HW</abbrev>
                    </bold>
                  </td><td rowspan="1" colspan="1">16.8</td><td rowspan="1" colspan="1">15.6</td><td rowspan="1" colspan="1">16.3</td><td rowspan="1" colspan="1">18.6</td><td rowspan="1" colspan="1">17.5</td><td rowspan="1" colspan="1">17.4</td></tr><tr><td rowspan="1" colspan="1">
                    <bold>
                      <abbrev xmlns:xlink="http://www.w3.org/1999/xlink" xlink:title="maximum head width" id="ABBRID0EFABK" xlink:type="simple">MHW</abbrev>
                    </bold>
                  </td><td rowspan="1" colspan="1">18.5</td><td rowspan="1" colspan="1">18.4</td><td rowspan="1" colspan="1">17.9</td><td rowspan="1" colspan="1">20.1</td><td rowspan="1" colspan="1">19.5</td><td rowspan="1" colspan="1">19.4</td></tr><tr><td rowspan="1" colspan="1">
                    <bold>
                      <abbrev xmlns:xlink="http://www.w3.org/1999/xlink" xlink:title="parotoid length" id="ABBRID0EBBBK" xlink:type="simple">PL</abbrev>
                    </bold>
                  </td><td rowspan="1" colspan="1">11.5</td><td rowspan="1" colspan="1">11.4</td><td rowspan="1" colspan="1">11.2</td><td rowspan="1" colspan="1">13.5</td><td rowspan="1" colspan="1">12.1</td><td rowspan="1" colspan="1">12.4</td></tr><tr><td rowspan="1" colspan="1">
                    <bold>
                      <abbrev xmlns:xlink="http://www.w3.org/1999/xlink" xlink:title="parotoid width" id="ABBRID0E4BBK" xlink:type="simple">PW</abbrev>
                    </bold>
                  </td><td rowspan="1" colspan="1">5.7</td><td rowspan="1" colspan="1">5.8</td><td rowspan="1" colspan="1">5.3</td><td rowspan="1" colspan="1">5.9</td><td rowspan="1" colspan="1">5.9</td><td rowspan="1" colspan="1">5.8</td></tr><tr><td rowspan="1" colspan="1">
                    <bold>
                      <abbrev xmlns:xlink="http://www.w3.org/1999/xlink" xlink:title="maximum parotoid height" id="ABBRID0EZCBK" xlink:type="simple">PH</abbrev>
                    </bold>
                  </td><td rowspan="1" colspan="1">5.9</td><td rowspan="1" colspan="1">6.3</td><td rowspan="1" colspan="1">5.2</td><td rowspan="1" colspan="1">6.5</td><td rowspan="1" colspan="1">6.2</td><td rowspan="1" colspan="1">6.1</td></tr><tr><td rowspan="1" colspan="1">
                    <bold>
                      <abbrev xmlns:xlink="http://www.w3.org/1999/xlink" xlink:title="eye length" id="ABBRID0EVDBK" xlink:type="simple">EL</abbrev>
                    </bold>
                  </td><td rowspan="1" colspan="1">4.8</td><td rowspan="1" colspan="1">4.4</td><td rowspan="1" colspan="1">4.4</td><td rowspan="1" colspan="1">5.2</td><td rowspan="1" colspan="1">4.9</td><td rowspan="1" colspan="1">4.9</td></tr><tr><td rowspan="1" colspan="1">
                    <bold>
                      <abbrev xmlns:xlink="http://www.w3.org/1999/xlink" xlink:title="Endangered" id="ABBRID0EREBK" xlink:type="simple">EN</abbrev>
                    </bold>
                  </td><td rowspan="1" colspan="1">4.2</td><td rowspan="1" colspan="1">4</td><td rowspan="1" colspan="1">3.9</td><td rowspan="1" colspan="1">4.8</td><td rowspan="1" colspan="1">4.6</td><td rowspan="1" colspan="1">4.5</td></tr><tr><td rowspan="1" colspan="1">
                    <bold>
                      <abbrev xmlns:xlink="http://www.w3.org/1999/xlink" xlink:title="inter-narial distance" id="ABBRID0ENFBK" xlink:type="simple">IN</abbrev>
                    </bold>
                  </td><td rowspan="1" colspan="1">5.5</td><td rowspan="1" colspan="1">5.7</td><td rowspan="1" colspan="1">5.4</td><td rowspan="1" colspan="1">6.4</td><td rowspan="1" colspan="1">6.6</td><td rowspan="1" colspan="1">6.2</td></tr><tr><td rowspan="1" colspan="1">
                    <bold>
                      <abbrev xmlns:xlink="http://www.w3.org/1999/xlink" xlink:title="inter-eye distance" id="ABBRID0EJGBK" xlink:type="simple">IE</abbrev>
                    </bold>
                  </td><td rowspan="1" colspan="1">8.4</td><td rowspan="1" colspan="1">8.2</td><td rowspan="1" colspan="1">8.5</td><td rowspan="1" colspan="1">9.8</td><td rowspan="1" colspan="1">9.5</td><td rowspan="1" colspan="1">9.4</td></tr><tr><td rowspan="1" colspan="1">
                    <bold>
                      <abbrev xmlns:xlink="http://www.w3.org/1999/xlink" xlink:title="lower jaw length" id="ABBRID0EFHBK" xlink:type="simple">LJL</abbrev>
                    </bold>
                  </td><td rowspan="1" colspan="1">14.1</td><td rowspan="1" colspan="1">13.6</td><td rowspan="1" colspan="1">13.7</td><td rowspan="1" colspan="1">17.1</td><td rowspan="1" colspan="1">16.1</td><td rowspan="1" colspan="1">16.6</td></tr><tr><td rowspan="1" colspan="1">
                    <bold>
                      <abbrev xmlns:xlink="http://www.w3.org/1999/xlink" xlink:title="maximum upper eyelid length" id="ABBRID0EBIBK" xlink:type="simple">UEL</abbrev>
                    </bold>
                  </td><td rowspan="1" colspan="1">2.5</td><td rowspan="1" colspan="1">2.6</td><td rowspan="1" colspan="1">2.2</td><td rowspan="1" colspan="1">2.8</td><td rowspan="1" colspan="1">2.5</td><td rowspan="1" colspan="1">2.6</td></tr><tr><td rowspan="1" colspan="1">
                    <bold>
                      <abbrev xmlns:xlink="http://www.w3.org/1999/xlink" xlink:title="humerus length" id="ABBRID0E4IBK" xlink:type="simple">HUM</abbrev>
                    </bold>
                  </td><td rowspan="1" colspan="1">9.2</td><td rowspan="1" colspan="1">8.4</td><td rowspan="1" colspan="1">8.7</td><td rowspan="1" colspan="1">9.5</td><td rowspan="1" colspan="1">9.4</td><td rowspan="1" colspan="1">9.3</td></tr><tr><td rowspan="1" colspan="1">
                    <bold>
                      <abbrev xmlns:xlink="http://www.w3.org/1999/xlink" xlink:title="radius length" id="ABBRID0EZJBK" xlink:type="simple">RAD</abbrev>
                    </bold>
                  </td><td rowspan="1" colspan="1">16.7</td><td rowspan="1" colspan="1">15.6</td><td rowspan="1" colspan="1">15.8</td><td rowspan="1" colspan="1">17.6</td><td rowspan="1" colspan="1">17.3</td><td rowspan="1" colspan="1">17.2</td></tr><tr><td rowspan="1" colspan="1">
                    <bold>
                      <abbrev xmlns:xlink="http://www.w3.org/1999/xlink" xlink:title="femur length" id="ABBRID0EVKBK" xlink:type="simple">FEM</abbrev>
                    </bold>
                  </td><td rowspan="1" colspan="1">8.7</td><td rowspan="1" colspan="1">8.2</td><td rowspan="1" colspan="1">8.3</td><td rowspan="1" colspan="1">8.8</td><td rowspan="1" colspan="1">8.9</td><td rowspan="1" colspan="1">8.6</td></tr><tr><td rowspan="1" colspan="1">
                    <bold>
                      <abbrev xmlns:xlink="http://www.w3.org/1999/xlink" xlink:title="tibia length" id="ABBRID0ERLBK" xlink:type="simple">TIB</abbrev>
                    </bold>
                  </td><td rowspan="1" colspan="1">16.6</td><td rowspan="1" colspan="1">15.9</td><td rowspan="1" colspan="1">16.8</td><td rowspan="1" colspan="1">17.8</td><td rowspan="1" colspan="1">18.1</td><td rowspan="1" colspan="1">17.2</td></tr><tr><td rowspan="1" colspan="1">
                    <bold>
                      <abbrev xmlns:xlink="http://www.w3.org/1999/xlink" xlink:title="total forelimb length" id="ABBRID0ENMBK" xlink:type="simple">FORE</abbrev>
                    </bold>
                  </td><td rowspan="1" colspan="1">25.9</td><td rowspan="1" colspan="1">24</td><td rowspan="1" colspan="1">24.5</td><td rowspan="1" colspan="1">27.1</td><td rowspan="1" colspan="1">26.7</td><td rowspan="1" colspan="1">26.5</td></tr><tr><td rowspan="1" colspan="1">
                    <bold>
                      <abbrev xmlns:xlink="http://www.w3.org/1999/xlink" xlink:title="total hindlimb length" id="ABBRID0EJNBK" xlink:type="simple">HIND</abbrev>
                    </bold>
                  </td><td rowspan="1" colspan="1">25.3</td><td rowspan="1" colspan="1">24.1</td><td rowspan="1" colspan="1">25.1</td><td rowspan="1" colspan="1">26.6</td><td rowspan="1" colspan="1">27</td><td rowspan="1" colspan="1">26.2</td></tr><tr><td rowspan="1" colspan="1">
                    <bold>
                      <abbrev xmlns:xlink="http://www.w3.org/1999/xlink" xlink:title="tail length" id="ABBRID0EFOBK" xlink:type="simple">TL</abbrev>
                    </bold>
                  </td><td rowspan="1" colspan="1">
                    <bold>59.5</bold>
                  </td><td rowspan="1" colspan="1">
                    <bold>57.6</bold>
                  </td><td rowspan="1" colspan="1">
                    <bold>61.8</bold>
                  </td><td rowspan="1" colspan="1">
                    <bold>67.9</bold>
                  </td><td rowspan="1" colspan="1">
                    <bold>62.9</bold>
                  </td><td rowspan="1" colspan="1">
                    <bold>66.2</bold>
                  </td></tr><tr><td rowspan="1" colspan="1">
                    <bold>
                      <abbrev xmlns:xlink="http://www.w3.org/1999/xlink" xlink:title="tail height" id="ABBRID0ETPBK" xlink:type="simple">TH</abbrev>
                    </bold>
                  </td><td rowspan="1" colspan="1">7.2</td><td rowspan="1" colspan="1">7</td><td rowspan="1" colspan="1">7.5</td><td rowspan="1" colspan="1">8.2</td><td rowspan="1" colspan="1">7.2</td><td rowspan="1" colspan="1">7.6</td></tr><tr><td rowspan="1" colspan="1">
                    <bold>
                      <abbrev xmlns:xlink="http://www.w3.org/1999/xlink" xlink:title="cloaca length" id="ABBRID0EPQBK" xlink:type="simple">CIL</abbrev>
                    </bold>
                  </td><td rowspan="1" colspan="1">7.4</td><td rowspan="1" colspan="1">6.9</td><td rowspan="1" colspan="1">6.7</td><td rowspan="1" colspan="1">5.9</td><td rowspan="1" colspan="1">5.5</td><td rowspan="1" colspan="1">5.8</td></tr><tr><td rowspan="1" colspan="1">
                    <bold>
                      <abbrev xmlns:xlink="http://www.w3.org/1999/xlink" xlink:title="cloaca width" id="ABBRID0ELRBK" xlink:type="simple">CIW</abbrev>
                    </bold>
                  </td><td rowspan="1" colspan="1">4.9</td><td rowspan="1" colspan="1">4.6</td><td rowspan="1" colspan="1">4.3</td><td rowspan="1" colspan="1">3.7</td><td rowspan="1" colspan="1">3.5</td><td rowspan="1" colspan="1">3.5</td></tr><tr><td rowspan="1" colspan="1">
                    <bold>
                      <abbrev xmlns:xlink="http://www.w3.org/1999/xlink" xlink:title="width of vertebral cord measured at the height of the 5th nodule" id="ABBRID0EHSBK" xlink:type="simple">WVr</abbrev>
                    </bold>
                  </td><td rowspan="1" colspan="1">4.2</td><td rowspan="1" colspan="1">4.5</td><td rowspan="1" colspan="1">3.8</td><td rowspan="1" colspan="1">4.4</td><td rowspan="1" colspan="1">4.2</td><td rowspan="1" colspan="1">4.1</td></tr><tr><td rowspan="1" colspan="1">
                    <bold>
                      <abbrev xmlns:xlink="http://www.w3.org/1999/xlink" xlink:title="length of the 5th anterior dorsal nodule" id="ABBRID0EDTBK" xlink:type="simple">L5W</abbrev>
                    </bold>
                  </td><td rowspan="1" colspan="1">3.2</td><td rowspan="1" colspan="1">3.1</td><td rowspan="1" colspan="1">2.7</td><td rowspan="1" colspan="1">3.5</td><td rowspan="1" colspan="1">3.3</td><td rowspan="1" colspan="1">3.4</td></tr><tr><td rowspan="1" colspan="1">
                    <bold>
                      <abbrev xmlns:xlink="http://www.w3.org/1999/xlink" xlink:title="axilla to groin" id="ABBRID0E6TBK" xlink:type="simple">AG</abbrev>
                    </bold>
                  </td><td rowspan="1" colspan="1">35.4</td><td rowspan="1" colspan="1">34.5</td><td rowspan="1" colspan="1">31.7</td><td rowspan="1" colspan="1">41.4</td><td rowspan="1" colspan="1">39.4</td><td rowspan="1" colspan="1">37.8</td></tr><tr><td rowspan="1" colspan="1">
                    <bold>
                      <abbrev xmlns:xlink="http://www.w3.org/1999/xlink" xlink:title="trunk length from wrinkle of throat to anterior tip of vent" id="ABBRID0E2UBK" xlink:type="simple">TkL</abbrev>
                    </bold>
                  </td><td rowspan="1" colspan="1">49.7</td><td rowspan="1" colspan="1">49.3</td><td rowspan="1" colspan="1">45.5</td><td rowspan="1" colspan="1">58.7</td><td rowspan="1" colspan="1">55.7</td><td rowspan="1" colspan="1">53.8</td></tr><tr><td rowspan="1" colspan="1">
                    <bold>ToL</bold>
                  </td><td rowspan="1" colspan="1">
                    <bold>126</bold>
                  </td><td rowspan="1" colspan="1">
                    <bold>123.3</bold>
                  </td><td rowspan="1" colspan="1">
                    <bold>122.6</bold>
                  </td><td rowspan="1" colspan="1">
                    <bold>143.5</bold>
                  </td><td rowspan="1" colspan="1">
                    <bold>137.7</bold>
                  </td><td rowspan="1" colspan="1">
                    <bold>138.7</bold>
                  </td></tr></tbody></table></table-wrap></tp:treatment-sec><tp:treatment-sec sec-type="Morphological comparisons" id="SECID0E3WBK"><title>Morphological comparisons.</title><p>We compared the new species with other members of the genus <italic><tp:taxon-name><tp:taxon-name-part taxon-name-part-type="genus" reg="Tylototriton">Tylototriton</tp:taxon-name-part></tp:taxon-name></italic> based on data obtained from the literature (Table <xref ref-type="table" rid="T4">4</xref>).</p><table-wrap id="T4" position="float" orientation="portrait"><label>Table 4.</label><caption><p>Morphological comparisons between <italic><tp:taxon-name><tp:taxon-name-part taxon-name-part-type="genus" reg="Tylototriton">Tylototriton</tp:taxon-name-part><tp:taxon-name-part taxon-name-part-type="species" reg="ngoclinhensis">ngoclinhensis</tp:taxon-name-part></tp:taxon-name></italic> sp. nov. with other members of the subgenus <tp:taxon-name><tp:taxon-name-part taxon-name-part-type="genus" reg="Tylototriton"/><tp:taxon-name-part taxon-name-part-type="subgenus" reg="Yaotriton">Yaotriton</tp:taxon-name-part></tp:taxon-name> (morphological data obtained from <xref ref-type="bibr" rid="B12">Fei et al. (1984)</xref>, <xref ref-type="bibr" rid="B39">Nussbaum et al. (1995)</xref>, <xref ref-type="bibr" rid="B5">Böhme et al. (2005)</xref>, <xref ref-type="bibr" rid="B6">Chen et al. (2010)</xref>, <xref ref-type="bibr" rid="B59">Stuart et al. (2010)</xref>, <xref ref-type="bibr" rid="B20">Hou et al. (2012)</xref>, <xref ref-type="bibr" rid="B56">Shen et al. (2012)</xref>, <xref ref-type="bibr" rid="B35">Nishikawa et al. (2013a</xref>,<xref ref-type="bibr" rid="B36">b</xref>), <xref ref-type="bibr" rid="B65">Yang et al. (2014)</xref>, <xref ref-type="bibr" rid="B42">Phimmachak et al. (2015)</xref>, <xref ref-type="bibr" rid="B11">Fei and Ye (2016)</xref>, <xref ref-type="bibr" rid="B17">Hernandez (2016)</xref>, <xref ref-type="bibr" rid="B47">Qian et al. (2017)</xref>, <xref ref-type="bibr" rid="B1">Bernardes et al. (2017a</xref>, <xref ref-type="bibr" rid="B3">2020</xref>), <xref ref-type="bibr" rid="B31">Li et al. (2020)</xref>, <xref ref-type="bibr" rid="B34">Lyu et al. (2021)</xref>, <xref ref-type="bibr" rid="B45">Poyarkov et al. (2021a)</xref>, <xref ref-type="bibr" rid="B32">Li et al. (2022)</xref>, <xref ref-type="bibr" rid="B33">Luo et al. (2022)</xref>. Abbreviations are as follows: <abbrev xmlns:xlink="http://www.w3.org/1999/xlink" xlink:title="total length" id="ABBRID0E51BK" xlink:type="simple">TOL</abbrev> = total length, / = characters unobtainable from literature.</p></caption><table id="TID0E4LEK" rules="all"><tbody><tr><th rowspan="1" colspan="1">Species</th><th rowspan="1" colspan="1"><abbrev xmlns:xlink="http://www.w3.org/1999/xlink" xlink:title="total length" id="ABBRID0EO2BK" xlink:type="simple">TOL</abbrev> of males</th><th rowspan="1" colspan="1"><abbrev xmlns:xlink="http://www.w3.org/1999/xlink" xlink:title="total length" id="ABBRID0EW2BK" xlink:type="simple">TOL</abbrev> of females</th><th rowspan="1" colspan="1">Gular fold</th><th rowspan="1" colspan="1">Reach of finger tips when forelimbs stretched forward</th><th rowspan="1" colspan="1">Reach of tips of fore-and hind limbs when adpressed along body</th><th rowspan="1" colspan="1">Rib nodules shape</th><th rowspan="1" colspan="1">Vertebral ridge</th><th rowspan="1" colspan="1">Orange markings on the parotoid</th><th rowspan="1" colspan="1">Orange coloration on the rib nodules</th></tr><tr><td rowspan="1" colspan="1"><italic><tp:taxon-name><tp:taxon-name-part taxon-name-part-type="genus" reg="Tylototriton">Tylototriton</tp:taxon-name-part><tp:taxon-name-part taxon-name-part-type="species" reg="ngoclinhensis">ngoclinhensis</tp:taxon-name-part></tp:taxon-name></italic> sp. nov.</td><td rowspan="1" colspan="1">122.6–126.0</td><td rowspan="1" colspan="1">137.7–143.5</td><td rowspan="1" colspan="1">present</td><td rowspan="1" colspan="1">between the eye and nostril</td><td rowspan="1" colspan="1">overlapping</td><td rowspan="1" colspan="1">knob-like</td><td rowspan="1" colspan="1">segmented tuberculate</td><td rowspan="1" colspan="1">present</td><td rowspan="1" colspan="1">present</td></tr><tr><td rowspan="1" colspan="1">
                    <italic>
                      <tp:taxon-name><tp:taxon-name-part taxon-name-part-type="genus" reg="Tylototriton">T.</tp:taxon-name-part><tp:taxon-name-part taxon-name-part-type="species" reg="anhuiensis">anhuiensis</tp:taxon-name-part></tp:taxon-name>
                    </italic>
                  </td><td rowspan="1" colspan="1">118.9–145.7</td><td rowspan="1" colspan="1">103.8–165.4</td><td rowspan="1" colspan="1">present</td><td rowspan="1" colspan="1">/</td><td rowspan="1" colspan="1">meeting</td><td rowspan="1" colspan="1">slightly flattened</td><td rowspan="1" colspan="1">not segmented</td><td rowspan="1" colspan="1">absent</td><td rowspan="1" colspan="1">absent</td></tr><tr><td rowspan="1" colspan="1">
                    <italic>
                      <tp:taxon-name><tp:taxon-name-part taxon-name-part-type="genus" reg="Tylototriton">T.</tp:taxon-name-part><tp:taxon-name-part taxon-name-part-type="species" reg="asperrimus">asperrimus</tp:taxon-name-part></tp:taxon-name>
                    </italic>
                  </td><td rowspan="1" colspan="1">118.0-138.0</td><td rowspan="1" colspan="1">149.0–202.0</td><td rowspan="1" colspan="1">present</td><td rowspan="1" colspan="1">reaching to the nostril or eye</td><td rowspan="1" colspan="1">meeting or overlapping</td><td rowspan="1" colspan="1">knob-like</td><td rowspan="1" colspan="1">not segmented</td><td rowspan="1" colspan="1">absent</td><td rowspan="1" colspan="1">absent</td></tr><tr><td rowspan="1" colspan="1">
                    <italic>
                      <tp:taxon-name><tp:taxon-name-part taxon-name-part-type="genus" reg="Tylototriton">T.</tp:taxon-name-part><tp:taxon-name-part taxon-name-part-type="species" reg="broadoridgus">broadoridgus</tp:taxon-name-part></tp:taxon-name>
                    </italic>
                  </td><td rowspan="1" colspan="1">110.4–140.3</td><td rowspan="1" colspan="1">138.9–162.5</td><td rowspan="1" colspan="1">absent</td><td rowspan="1" colspan="1">anterior corner of eye</td><td rowspan="1" colspan="1">not touched</td><td rowspan="1" colspan="1">slightly flattened</td><td rowspan="1" colspan="1">not segmented</td><td rowspan="1" colspan="1">absent</td><td rowspan="1" colspan="1">absent</td></tr><tr><td rowspan="1" colspan="1">
                    <italic>
                      <tp:taxon-name><tp:taxon-name-part taxon-name-part-type="genus" reg="Tylototriton">T.</tp:taxon-name-part><tp:taxon-name-part taxon-name-part-type="species" reg="dabienicus">dabienicus</tp:taxon-name-part></tp:taxon-name>
                    </italic>
                  </td><td rowspan="1" colspan="1">120.3–135.3</td><td rowspan="1" colspan="1">134.9–155.5</td><td rowspan="1" colspan="1">present</td><td rowspan="1" colspan="1">anterior corner of eye</td><td rowspan="1" colspan="1">not touched</td><td rowspan="1" colspan="1">slightly flattened</td><td rowspan="1" colspan="1">not segmented</td><td rowspan="1" colspan="1">absent</td><td rowspan="1" colspan="1">absent</td></tr><tr><td rowspan="1" colspan="1">
                    <italic>
                      <tp:taxon-name><tp:taxon-name-part taxon-name-part-type="genus" reg="Tylototriton">T.</tp:taxon-name-part><tp:taxon-name-part taxon-name-part-type="species" reg="daloushanensis">daloushanensis</tp:taxon-name-part></tp:taxon-name>
                    </italic>
                  </td><td rowspan="1" colspan="1">/</td><td rowspan="1" colspan="1">/</td><td rowspan="1" colspan="1">present</td><td rowspan="1" colspan="1">eyes to nostrils</td><td rowspan="1" colspan="1">overlapping</td><td rowspan="1" colspan="1">slightly flattened</td><td rowspan="1" colspan="1">not segmented</td><td rowspan="1" colspan="1">absent</td><td rowspan="1" colspan="1">absent</td></tr><tr><td rowspan="1" colspan="1">
                    <italic>
                      <tp:taxon-name><tp:taxon-name-part taxon-name-part-type="genus" reg="Tylototriton">T.</tp:taxon-name-part><tp:taxon-name-part taxon-name-part-type="species" reg="hainanensis">hainanensis</tp:taxon-name-part></tp:taxon-name>
                    </italic>
                  </td><td rowspan="1" colspan="1">137.0–148.0</td><td rowspan="1" colspan="1">125.0–140.0</td><td rowspan="1" colspan="1">present</td><td rowspan="1" colspan="1">eye</td><td rowspan="1" colspan="1">meeting or overlapping</td><td rowspan="1" colspan="1">slightly flattened</td><td rowspan="1" colspan="1">not segmented</td><td rowspan="1" colspan="1">absent</td><td rowspan="1" colspan="1">absent</td></tr><tr><td rowspan="1" colspan="1">
                    <italic>
                      <tp:taxon-name><tp:taxon-name-part taxon-name-part-type="genus" reg="Tylototriton">T.</tp:taxon-name-part><tp:taxon-name-part taxon-name-part-type="species" reg="liuyangensis">liuyangensis</tp:taxon-name-part></tp:taxon-name>
                    </italic>
                  </td><td rowspan="1" colspan="1">110.1–146.5</td><td rowspan="1" colspan="1">138.6–154.2</td><td rowspan="1" colspan="1">present</td><td rowspan="1" colspan="1">eye</td><td rowspan="1" colspan="1">not touched</td><td rowspan="1" colspan="1">slightly flattened</td><td rowspan="1" colspan="1">not segmented</td><td rowspan="1" colspan="1">absent</td><td rowspan="1" colspan="1">absent</td></tr><tr><td rowspan="1" colspan="1">
                    <italic>
                      <tp:taxon-name><tp:taxon-name-part taxon-name-part-type="genus" reg="Tylototriton">T.</tp:taxon-name-part><tp:taxon-name-part taxon-name-part-type="species" reg="lizhenchangi">lizhenchangi</tp:taxon-name-part></tp:taxon-name>
                    </italic>
                  </td><td rowspan="1" colspan="1">145.6–173.0</td><td rowspan="1" colspan="1">150.0–156.5</td><td rowspan="1" colspan="1">present</td><td rowspan="1" colspan="1">Tip of snout</td><td rowspan="1" colspan="1">overlapping</td><td rowspan="1" colspan="1">slightly flattened</td><td rowspan="1" colspan="1">not segmented</td><td rowspan="1" colspan="1">absent</td><td rowspan="1" colspan="1">absent</td></tr><tr><td rowspan="1" colspan="1">
                    <italic>
                      <tp:taxon-name><tp:taxon-name-part taxon-name-part-type="genus" reg="Tylototriton">T.</tp:taxon-name-part><tp:taxon-name-part taxon-name-part-type="species" reg="maolanensis">maolanensis</tp:taxon-name-part></tp:taxon-name>
                    </italic>
                  </td><td rowspan="1" colspan="1">151.0–172.0</td><td rowspan="1" colspan="1">142.7–170.5</td><td rowspan="1" colspan="1">present</td><td rowspan="1" colspan="1">beyond the snout</td><td rowspan="1" colspan="1">overlapping</td><td rowspan="1" colspan="1">knob-like</td><td rowspan="1" colspan="1">not segmented</td><td rowspan="1" colspan="1">absent</td><td rowspan="1" colspan="1">absent</td></tr><tr><td rowspan="1" colspan="1">
                    <italic>
                      <tp:taxon-name><tp:taxon-name-part taxon-name-part-type="genus" reg="Tylototriton">T.</tp:taxon-name-part><tp:taxon-name-part taxon-name-part-type="species" reg="notialis">notialis</tp:taxon-name-part></tp:taxon-name>
                    </italic>
                  </td><td rowspan="1" colspan="1">109.1–130.4</td><td rowspan="1" colspan="1">141.8</td><td rowspan="1" colspan="1">present</td><td rowspan="1" colspan="1">/</td><td rowspan="1" colspan="1">/</td><td rowspan="1" colspan="1">knob-like</td><td rowspan="1" colspan="1">not segmented</td><td rowspan="1" colspan="1">absent</td><td rowspan="1" colspan="1">present</td></tr><tr><td rowspan="1" colspan="1">
                    <italic>
                      <tp:taxon-name><tp:taxon-name-part taxon-name-part-type="genus" reg="Tylototriton">T.</tp:taxon-name-part><tp:taxon-name-part taxon-name-part-type="species" reg="panhai">panhai</tp:taxon-name-part></tp:taxon-name>
                    </italic>
                  </td><td rowspan="1" colspan="1">129.9–1603</td><td rowspan="1" colspan="1">160.0–166.8</td><td rowspan="1" colspan="1">present</td><td rowspan="1" colspan="1">/</td><td rowspan="1" colspan="1">/</td><td rowspan="1" colspan="1">knob-like</td><td rowspan="1" colspan="1">not segmented</td><td rowspan="1" colspan="1">present</td><td rowspan="1" colspan="1">present</td></tr><tr><td rowspan="1" colspan="1">
                    <italic>
                      <tp:taxon-name><tp:taxon-name-part taxon-name-part-type="genus" reg="Tylototriton">T.</tp:taxon-name-part><tp:taxon-name-part taxon-name-part-type="species" reg="pasmansi">pasmansi</tp:taxon-name-part></tp:taxon-name>
                    </italic>
                  </td><td rowspan="1" colspan="1">/</td><td rowspan="1" colspan="1">160.0</td><td rowspan="1" colspan="1">present</td><td rowspan="1" colspan="1">eye</td><td rowspan="1" colspan="1">/</td><td rowspan="1" colspan="1">knob-like</td><td rowspan="1" colspan="1">not segmented</td><td rowspan="1" colspan="1">absent</td><td rowspan="1" colspan="1">absent</td></tr><tr><td rowspan="1" colspan="1">
                    <italic>
                      <tp:taxon-name><tp:taxon-name-part taxon-name-part-type="genus" reg="Tylototriton">T.</tp:taxon-name-part><tp:taxon-name-part taxon-name-part-type="species" reg="sini">sini</tp:taxon-name-part></tp:taxon-name>
                    </italic>
                  </td><td rowspan="1" colspan="1">118.4–124.5</td><td rowspan="1" colspan="1">144.5</td><td rowspan="1" colspan="1">present</td><td rowspan="1" colspan="1">/</td><td rowspan="1" colspan="1">overlapping</td><td rowspan="1" colspan="1">knob-like</td><td rowspan="1" colspan="1">not segmented</td><td rowspan="1" colspan="1">absent</td><td rowspan="1" colspan="1">absent</td></tr><tr><td rowspan="1" colspan="1">
                    <italic>
                      <tp:taxon-name><tp:taxon-name-part taxon-name-part-type="genus" reg="Tylototriton">T.</tp:taxon-name-part><tp:taxon-name-part taxon-name-part-type="species" reg="sparreboomi">sparreboomi</tp:taxon-name-part></tp:taxon-name>
                    </italic>
                  </td><td rowspan="1" colspan="1">/</td><td rowspan="1" colspan="1">/</td><td rowspan="1" colspan="1">present</td><td rowspan="1" colspan="1">nostril</td><td rowspan="1" colspan="1">/</td><td rowspan="1" colspan="1">knob-like</td><td rowspan="1" colspan="1">not segmented</td><td rowspan="1" colspan="1">absent</td><td rowspan="1" colspan="1">absent</td></tr><tr><td rowspan="1" colspan="1">
                    <italic>
                      <tp:taxon-name><tp:taxon-name-part taxon-name-part-type="genus" reg="Tylototriton">T.</tp:taxon-name-part><tp:taxon-name-part taxon-name-part-type="species" reg="thaiorum">thaiorum</tp:taxon-name-part></tp:taxon-name>
                    </italic>
                  </td><td rowspan="1" colspan="1">116.1–138.0</td><td rowspan="1" colspan="1">/</td><td rowspan="1" colspan="1">present</td><td rowspan="1" colspan="1">/</td><td rowspan="1" colspan="1">overlapping</td><td rowspan="1" colspan="1">knob-like, in irregular series</td><td rowspan="1" colspan="1">not segmented</td><td rowspan="1" colspan="1">absent</td><td rowspan="1" colspan="1">absent</td></tr><tr><td rowspan="1" colspan="1">
                    <italic>
                      <tp:taxon-name><tp:taxon-name-part taxon-name-part-type="genus" reg="Tylototriton">T.</tp:taxon-name-part><tp:taxon-name-part taxon-name-part-type="species" reg="tongziensis">tongziensis</tp:taxon-name-part></tp:taxon-name>
                    </italic>
                  </td><td rowspan="1" colspan="1">120.5–135.1</td><td rowspan="1" colspan="1">123.5–127.6</td><td rowspan="1" colspan="1">present</td><td rowspan="1" colspan="1">beyond the snout</td><td rowspan="1" colspan="1">overlapping</td><td rowspan="1" colspan="1">slightly flattened</td><td rowspan="1" colspan="1">not segmented</td><td rowspan="1" colspan="1">absent</td><td rowspan="1" colspan="1">absent</td></tr><tr><td rowspan="1" colspan="1">
                    <italic>
                      <tp:taxon-name><tp:taxon-name-part taxon-name-part-type="genus" reg="Tylototriton">T.</tp:taxon-name-part><tp:taxon-name-part taxon-name-part-type="species" reg="vietnamensis">vietnamensis</tp:taxon-name-part></tp:taxon-name>
                    </italic>
                  </td><td rowspan="1" colspan="1">113.0–121.8</td><td rowspan="1" colspan="1">/</td><td rowspan="1" colspan="1">absent</td><td rowspan="1" colspan="1">/</td><td rowspan="1" colspan="1">/</td><td rowspan="1" colspan="1">slightly flattened</td><td rowspan="1" colspan="1">not segmented</td><td rowspan="1" colspan="1">absent</td><td rowspan="1" colspan="1">absent</td></tr><tr><td rowspan="1" colspan="1">
                    <italic>
                      <tp:taxon-name><tp:taxon-name-part taxon-name-part-type="genus" reg="Tylototriton">T.</tp:taxon-name-part><tp:taxon-name-part taxon-name-part-type="species" reg="wenxianensis">wenxianensis</tp:taxon-name-part></tp:taxon-name>
                    </italic>
                  </td><td rowspan="1" colspan="1">126.0–133.0</td><td rowspan="1" colspan="1">/</td><td rowspan="1" colspan="1">present</td><td rowspan="1" colspan="1">nostril</td><td rowspan="1" colspan="1">meeting or overlapping</td><td rowspan="1" colspan="1">slightly flattened</td><td rowspan="1" colspan="1">not segmented</td><td rowspan="1" colspan="1">absent</td><td rowspan="1" colspan="1">absent</td></tr><tr><td rowspan="1" colspan="1">
                    <italic>
                      <tp:taxon-name><tp:taxon-name-part taxon-name-part-type="genus" reg="Tylototriton">T.</tp:taxon-name-part><tp:taxon-name-part taxon-name-part-type="species" reg="ziegleri">ziegleri</tp:taxon-name-part></tp:taxon-name>
                    </italic>
                  </td><td rowspan="1" colspan="1">/</td><td rowspan="1" colspan="1">/</td><td rowspan="1" colspan="1">present</td><td rowspan="1" colspan="1">/</td><td rowspan="1" colspan="1">overlapping</td><td rowspan="1" colspan="1">knob-like</td><td rowspan="1" colspan="1">segmented tuberculate</td><td rowspan="1" colspan="1">absent</td><td rowspan="1" colspan="1">absent</td></tr></tbody></table></table-wrap><p><italic><tp:taxon-name><tp:taxon-name-part taxon-name-part-type="genus" reg="Tylototriton">Tylototriton</tp:taxon-name-part><tp:taxon-name-part taxon-name-part-type="species" reg="ngoclinhensis">ngoclinhensis</tp:taxon-name-part></tp:taxon-name></italic> sp. nov. differs from <italic><tp:taxon-name><tp:taxon-name-part taxon-name-part-type="genus" reg="Tylototriton">T.</tp:taxon-name-part><tp:taxon-name-part taxon-name-part-type="species" reg="anhuiensis">anhuiensis</tp:taxon-name-part></tp:taxon-name></italic> by different shape of dorsolateral glandular warts (knob-like vs slightly flattened), the presence of orange markings on the parotoids (vs absent), the presence of orange coloration on the dorsolateral glandular warts (vs absent), and tips of fore-and hind limbs overlapping when adpressed along the body (vs meeting); from <italic><tp:taxon-name><tp:taxon-name-part taxon-name-part-type="genus" reg="Tylototriton">T.</tp:taxon-name-part><tp:taxon-name-part taxon-name-part-type="species" reg="asperrimus">asperrimus</tp:taxon-name-part></tp:taxon-name></italic> by having a smaller size in females (<abbrev xmlns:xlink="http://www.w3.org/1999/xlink" xlink:title="total length" id="ABBRID0EOYCK" xlink:type="simple">TOL</abbrev> 137.7–143.5 mm vs 149.0–202.0 mm), head longer than wide (vs head wider than long), the presence of orange markings on the parotoids (vs absent), and the presence of orange coloration on the dorsolateral glandular warts (vs absent); from <italic><tp:taxon-name><tp:taxon-name-part taxon-name-part-type="genus" reg="Tylototriton">T.</tp:taxon-name-part><tp:taxon-name-part taxon-name-part-type="species" reg="broadoridgus">broadoridgus</tp:taxon-name-part></tp:taxon-name></italic> by different shape of dorsolateral glandular warts (knob-like vs slightly flattened), the presence of orange markings on the parotoids (vs absent), the presence of orange coloration on the dorsolateral glandular warts (vs absent), and tips of fore and hind limbs overlapping when adpressed along the body (vs separated from each other); from <italic><tp:taxon-name><tp:taxon-name-part taxon-name-part-type="genus" reg="Tylototriton">T.</tp:taxon-name-part><tp:taxon-name-part taxon-name-part-type="species" reg="dabienicus">dabienicus</tp:taxon-name-part></tp:taxon-name></italic> by different shape of dorsolateral glandular warts (knob-like vs slightly flattened), the presence of orange markings on the parotoids (vs absent), the presence of orange coloration on the dorsolateral glandular warts (vs absent), tips of fore-and hind limbs overlapping when adpressed along the body (vs separated from each other), and finger tips reaching between eye and nostril when foreleg is laid forward (vs reaching anterior corner of eye); from <italic><tp:taxon-name><tp:taxon-name-part taxon-name-part-type="genus" reg="Tylototriton">T.</tp:taxon-name-part><tp:taxon-name-part taxon-name-part-type="species" reg="daloushanensis">daloushanensis</tp:taxon-name-part></tp:taxon-name></italic> by different shape of dorsolateral glandular warts (knob-like vs slightly flattened), the presence of orange markings on the parotoids (vs absent), and the presence of orange coloration on dorsolateral glandular warts (vs absent); from <italic><tp:taxon-name><tp:taxon-name-part taxon-name-part-type="genus" reg="Tylototriton">T.</tp:taxon-name-part><tp:taxon-name-part taxon-name-part-type="species" reg="hainanensis">hainanensis</tp:taxon-name-part></tp:taxon-name></italic> by having a smaller size in males (<abbrev xmlns:xlink="http://www.w3.org/1999/xlink" xlink:title="total length" id="ABBRID0E5ZCK" xlink:type="simple">TOL</abbrev> 122.6–126.0 mm vs 137.4–148.0 mm), head longer than wide (vs head wider than long), different shape of dorsolateral glandular warts (knob-like vs slightly flattened), the presence of orange marking on the parotoids (vs absent), the presence of orange coloration on the dorsolateral glandular warts (vs absent), and finger tips reaching between eye and nostril when foreleg laid forward (vs reaching eye); from <italic><tp:taxon-name><tp:taxon-name-part taxon-name-part-type="genus" reg="Tylototriton">T.</tp:taxon-name-part><tp:taxon-name-part taxon-name-part-type="species" reg="joe">joe</tp:taxon-name-part></tp:taxon-name></italic> by having larger size (<abbrev xmlns:xlink="http://www.w3.org/1999/xlink" xlink:title="total length" id="ABBRID0EN1CK" xlink:type="simple">TOL</abbrev> 122.6–126.0 mm vs 108–115 mm in males and 137.7–143.5 mm vs 121–128 mm in females), ventral edge of the tail orange, and tip of fingers, toes and elbow orange-brown (vs whole body dark brown but brownish tip of toes and tip of tail in some individuals); from <italic><tp:taxon-name><tp:taxon-name-part taxon-name-part-type="genus" reg="Tylototriton">T.</tp:taxon-name-part><tp:taxon-name-part taxon-name-part-type="species" reg="liuyangensis">liuyangensis</tp:taxon-name-part></tp:taxon-name></italic> by different shape of dorsolateral glandular warts (knob-like vs slightly flattened), the presence of orange markings on the parotoids (vs absent), the presence of orange coloration on the dorsolateral glandular warts (vs absent), tips of fore-and hind limbs overlapping when adpressed along body (vs separated from each other), and finger tips reaching between eye and nostril when foreleg laid forward (vs reaching eye); from <italic><tp:taxon-name><tp:taxon-name-part taxon-name-part-type="genus" reg="Tylototriton">T.</tp:taxon-name-part><tp:taxon-name-part taxon-name-part-type="species" reg="lizhenchangi">lizhenchangi</tp:taxon-name-part></tp:taxon-name></italic> by having a smaller size (<abbrev xmlns:xlink="http://www.w3.org/1999/xlink" xlink:title="total length" id="ABBRID0EH2CK" xlink:type="simple">TOL</abbrev> 122.6–126.0 mm vs 145.6–173.0 mm in males, <abbrev xmlns:xlink="http://www.w3.org/1999/xlink" xlink:title="total length" id="ABBRID0EL2CK" xlink:type="simple">TOL</abbrev> 137.7–143.5 mm vs 150.0–156.5 mm in females), different shape of dorsolateral glandular warts (knob-like vs slightly flattened), the presence of orange coloration on the dorsolateral glandular warts (vs absent), tips of fingers reaching between eyes and nostrils when foreleg laid forward (vs reaching to tip of snout), and the presence of orange markings on the parotoids (vs absent); from <italic><tp:taxon-name><tp:taxon-name-part taxon-name-part-type="genus" reg="Tylototriton">T.</tp:taxon-name-part><tp:taxon-name-part taxon-name-part-type="species" reg="maolanensis">maolanensis</tp:taxon-name-part></tp:taxon-name></italic> by having a smaller size (<abbrev xmlns:xlink="http://www.w3.org/1999/xlink" xlink:title="total length" id="ABBRID0E12CK" xlink:type="simple">TOL</abbrev> 122.6–126.0 mm vs 151.0–172.0 mm in males, <abbrev xmlns:xlink="http://www.w3.org/1999/xlink" xlink:title="total length" id="ABBRID0E52CK" xlink:type="simple">TOL</abbrev> 137.7–143.5 mm vs 142.7–170.5 mm in females), the presence of orange markings on the parotoids (vs absent), and the presence of orange coloration on the dorsolateral glandular warts (vs absent); from <italic><tp:taxon-name><tp:taxon-name-part taxon-name-part-type="genus" reg="Tylototriton">T.</tp:taxon-name-part><tp:taxon-name-part taxon-name-part-type="species" reg="notialis">notialis</tp:taxon-name-part></tp:taxon-name></italic> by different color pattern on head and vertebral ridge (orange vs dark brown), lower lip with orange marking (vs brown), and dorsolateral glandular warts and vertebral ridge distinctively large (vs small); from <italic><tp:taxon-name><tp:taxon-name-part taxon-name-part-type="genus" reg="Tylototriton">T.</tp:taxon-name-part><tp:taxon-name-part taxon-name-part-type="species" reg="panhai">panhai</tp:taxon-name-part></tp:taxon-name></italic> by having a different ground color (black vs dark brown to brown), the presence of a distinct black line extending from the back of the eye towards the shoulder (vs less evident brownish line to absent line), dorsal edges of tail black (vs yellow, orange to reddish brown). Since <italic><tp:taxon-name><tp:taxon-name-part taxon-name-part-type="genus" reg="Tylototriton">T.</tp:taxon-name-part><tp:taxon-name-part taxon-name-part-type="species" reg="panhai">panhai</tp:taxon-name-part></tp:taxon-name></italic> is the closest known taxon to <italic><tp:taxon-name><tp:taxon-name-part taxon-name-part-type="genus" reg="Tylototriton">Tylototriton</tp:taxon-name-part><tp:taxon-name-part taxon-name-part-type="species" reg="ngoclinhensis">ngoclinhensis</tp:taxon-name-part></tp:taxon-name></italic> sp. nov., additional morphological comparisons were made between the two species, especially between topotypic <italic><tp:taxon-name><tp:taxon-name-part taxon-name-part-type="genus" reg="Tylototriton">T.</tp:taxon-name-part><tp:taxon-name-part taxon-name-part-type="species" reg="panhai">panhai</tp:taxon-name-part></tp:taxon-name></italic> type I and type II from Laos. Tail height was the only character (with n ≥ 3) that showed variation, presenting higher values both in males and in females (Fig. <xref ref-type="fig" rid="F8">8</xref>) of <italic><tp:taxon-name><tp:taxon-name-part taxon-name-part-type="genus" reg="Tylototriton">T.</tp:taxon-name-part><tp:taxon-name-part taxon-name-part-type="species" reg="panhai">panhai</tp:taxon-name-part></tp:taxon-name></italic>, in relation to the new species.</p><fig id="F8" position="float" orientation="portrait"><object-id xmlns:xlink="http://www.w3.org/1999/xlink" content-type="doi" xlink:type="simple">10.3897/zookeys.1168.96091.figure8</object-id><object-id xmlns:xlink="http://www.w3.org/1999/xlink" content-type="arpha" xlink:type="simple">5F4B527E-AE4C-5B9D-B0CA-7287DF852121</object-id><label>Figure 8.</label><caption><p>Comparison of average tail heights (mm) between <italic><tp:taxon-name><tp:taxon-name-part taxon-name-part-type="genus" reg="Tylototriton">Tylototriton</tp:taxon-name-part><tp:taxon-name-part taxon-name-part-type="species" reg="ngoclinhensis">ngoclinhensis</tp:taxon-name-part></tp:taxon-name></italic> sp. nov and <italic><tp:taxon-name><tp:taxon-name-part taxon-name-part-type="genus" reg="Tylototriton">T.</tp:taxon-name-part><tp:taxon-name-part taxon-name-part-type="species" reg="panhai">panhai</tp:taxon-name-part></tp:taxon-name></italic>. The left side shows data for males (<bold>A</bold>) of <italic><tp:taxon-name><tp:taxon-name-part taxon-name-part-type="genus" reg="Tylototriton">Tylototriton</tp:taxon-name-part><tp:taxon-name-part taxon-name-part-type="species" reg="ngoclinhensis">ngoclinhensis</tp:taxon-name-part></tp:taxon-name></italic> sp. nov. (<italic>n</italic> = 3; own data) and <italic><tp:taxon-name><tp:taxon-name-part taxon-name-part-type="genus" reg="Tylototriton">T.</tp:taxon-name-part><tp:taxon-name-part taxon-name-part-type="species" reg="panhai">panhai</tp:taxon-name-part></tp:taxon-name></italic> (<italic>n</italic> = 15; taken from <xref ref-type="bibr" rid="B42">Phimmachak et al. 2015</xref>), showing 2 standard deviation (2SD) bars, which represent 95% of the population. The right side shows data for females (<bold>B</bold>) of <italic><tp:taxon-name><tp:taxon-name-part taxon-name-part-type="genus" reg="Tylototriton">Tylototriton</tp:taxon-name-part><tp:taxon-name-part taxon-name-part-type="species" reg="ngoclinhensis">ngoclinhensis</tp:taxon-name-part></tp:taxon-name></italic> sp. nov. (<italic>n</italic> = 3; own data) and <italic><tp:taxon-name><tp:taxon-name-part taxon-name-part-type="genus" reg="Tylototriton">T.</tp:taxon-name-part><tp:taxon-name-part taxon-name-part-type="species" reg="panhai">panhai</tp:taxon-name-part></tp:taxon-name></italic> (<italic>n</italic> = 3) including two data points from <xref ref-type="bibr" rid="B42">Phimmachak et al. (2015)</xref>, and one from <xref ref-type="bibr" rid="B35">Nishikawa et al. (2013a)</xref>; averages marked by green horizontal lines, and ranges as vertical lines.</p></caption><graphic xmlns:xlink="http://www.w3.org/1999/xlink" xlink:href="zookeys-1168-193_article-96091__-g008.jpg" position="float" orientation="portrait" xlink:type="simple" id="oo_872139.jpg"><uri content-type="original_file" xlink:type="simple">https://binary.pensoft.net/fig/872139</uri></graphic></fig><p>The new species is distinguished from <italic><tp:taxon-name><tp:taxon-name-part taxon-name-part-type="genus" reg="Tylototriton">T.</tp:taxon-name-part><tp:taxon-name-part taxon-name-part-type="species" reg="pasmansi">pasmansi</tp:taxon-name-part></tp:taxon-name></italic> by having rib nodules distinctively large (vs small), the presence of orange markings on the parotoid (vs absent), and the presence of orange colorations of the dorsolateral glandular warts (vs absent); from <italic><tp:taxon-name><tp:taxon-name-part taxon-name-part-type="genus" reg="Tylototriton">T.</tp:taxon-name-part><tp:taxon-name-part taxon-name-part-type="species" reg="sini">sini</tp:taxon-name-part></tp:taxon-name></italic> by different color pattern on head and vertebral ridge (orange vs dark brown), the presence of orange markings on the parotoids (vs absent), the presence of orange coloration on the dorsolateral glandular warts (vs absent), and dorsolateral glandular warts distinct and large (vs small); from <italic><tp:taxon-name><tp:taxon-name-part taxon-name-part-type="genus" reg="Tylototriton">T.</tp:taxon-name-part><tp:taxon-name-part taxon-name-part-type="species" reg="sparreboomi">sparreboomi</tp:taxon-name-part></tp:taxon-name></italic> by different color pattern on head and vertebral ridge (orange vs dark brown), the presence of orange markings on the parotoids (vs absent), the presence of orange coloration on the dorsolateral glandular warts (vs absent), and tips of fingers reaching between eye and nostril when foreleg laid forward (vs reaching nostril); from <italic><tp:taxon-name><tp:taxon-name-part taxon-name-part-type="genus" reg="Tylototriton">T.</tp:taxon-name-part><tp:taxon-name-part taxon-name-part-type="species" reg="thaiorum">thaiorum</tp:taxon-name-part></tp:taxon-name></italic> by having head longer than wide (vs head wider than long), the presence of orange markings on the parotoids (vs absent), and the presence of orange coloration on the dorsolateral glandular warts (vs absent); from <italic><tp:taxon-name><tp:taxon-name-part taxon-name-part-type="genus" reg="Tylototriton">T.</tp:taxon-name-part><tp:taxon-name-part taxon-name-part-type="species" reg="tongziensis">tongziensis</tp:taxon-name-part></tp:taxon-name></italic> by different shape of dorsolateral glandular warts (knob-like vs slightly flattened), the presence of orange markings on the parotoids (vs absent), and the presence of orange coloration on the dorsolateral glandular warts (vs absent); from <italic><tp:taxon-name><tp:taxon-name-part taxon-name-part-type="genus" reg="Tylototriton">T.</tp:taxon-name-part><tp:taxon-name-part taxon-name-part-type="species" reg="vietnamensis">vietnamensis</tp:taxon-name-part></tp:taxon-name></italic> by different shape of dorsolateral glandular warts (knob-like vs slightly flattened), the presence of orange markings on the parotoids (vs absent), the presence of orange coloration on the dorsolateral glandular warts (vs absent), and the presence of gular fold (vs absent); from <italic><tp:taxon-name><tp:taxon-name-part taxon-name-part-type="genus" reg="Tylototriton">T.</tp:taxon-name-part><tp:taxon-name-part taxon-name-part-type="species" reg="wenxianensis">wenxianensis</tp:taxon-name-part></tp:taxon-name></italic> by different shape of dorsolateral glandular warts (knob-like vs slightly flattened), the presence of orange markings on the parotoids (vs absent), the presence of orange coloration on the dorsolateral glandular warts (vs absent), and finger tips reaching to between eyes and nostrils (vs reaching nostril); from <italic><tp:taxon-name><tp:taxon-name-part taxon-name-part-type="genus" reg="Tylototriton">T.</tp:taxon-name-part><tp:taxon-name-part taxon-name-part-type="species" reg="ziegleri">ziegleri</tp:taxon-name-part></tp:taxon-name></italic> by having head longer than wide (vs head wider than long), different color pattern on head and vertebral ridge (orange vs dark brown), the presence of orange markings on the parotoids (vs absent), and the presence of orange coloration on the dorsolateral glandular warts (vs absent); from <italic><tp:taxon-name><tp:taxon-name-part taxon-name-part-type="genus" reg="Tylototriton">T.</tp:taxon-name-part><tp:taxon-name-part taxon-name-part-type="species" reg="anguliceps">anguliceps</tp:taxon-name-part></tp:taxon-name></italic>, <italic><tp:taxon-name><tp:taxon-name-part taxon-name-part-type="genus" reg="Tylototriton">T.</tp:taxon-name-part><tp:taxon-name-part taxon-name-part-type="species" reg="himalayanus">himalayanus</tp:taxon-name-part></tp:taxon-name></italic>, <italic><tp:taxon-name><tp:taxon-name-part taxon-name-part-type="genus" reg="Tylototriton">T.</tp:taxon-name-part><tp:taxon-name-part taxon-name-part-type="species" reg="kachinorum">kachinorum</tp:taxon-name-part></tp:taxon-name></italic>, <italic><tp:taxon-name><tp:taxon-name-part taxon-name-part-type="genus" reg="Tylototriton">T.</tp:taxon-name-part><tp:taxon-name-part taxon-name-part-type="species" reg="ngarsuensis">ngarsuensis</tp:taxon-name-part></tp:taxon-name></italic>, <italic><tp:taxon-name><tp:taxon-name-part taxon-name-part-type="genus" reg="Tylototriton">T.</tp:taxon-name-part><tp:taxon-name-part taxon-name-part-type="species" reg="panwaensis">panwaensis</tp:taxon-name-part></tp:taxon-name></italic>, <italic><tp:taxon-name><tp:taxon-name-part taxon-name-part-type="genus" reg="Tylototriton">T.</tp:taxon-name-part><tp:taxon-name-part taxon-name-part-type="species" reg="phukhaensis">phukhaensis</tp:taxon-name-part></tp:taxon-name></italic>, <italic><tp:taxon-name><tp:taxon-name-part taxon-name-part-type="genus" reg="Tylototriton">T.</tp:taxon-name-part><tp:taxon-name-part taxon-name-part-type="species" reg="podichthys">podichthys</tp:taxon-name-part></tp:taxon-name></italic>, <italic><tp:taxon-name><tp:taxon-name-part taxon-name-part-type="genus" reg="Tylototriton">T.</tp:taxon-name-part><tp:taxon-name-part taxon-name-part-type="species" reg="pulcherrimus">pulcherrimus</tp:taxon-name-part></tp:taxon-name></italic>, <italic><tp:taxon-name><tp:taxon-name-part taxon-name-part-type="genus" reg="Tylototriton">T.</tp:taxon-name-part><tp:taxon-name-part taxon-name-part-type="species" reg="pseudoverrucosus">pseudoverrucosus</tp:taxon-name-part></tp:taxon-name></italic>, <italic><tp:taxon-name><tp:taxon-name-part taxon-name-part-type="genus" reg="Tylototriton">T.</tp:taxon-name-part><tp:taxon-name-part taxon-name-part-type="species" reg="shanorum">shanorum</tp:taxon-name-part></tp:taxon-name></italic>, <italic><tp:taxon-name><tp:taxon-name-part taxon-name-part-type="genus" reg="Tylototriton">T.</tp:taxon-name-part><tp:taxon-name-part taxon-name-part-type="species" reg="shanjing">shanjing</tp:taxon-name-part></tp:taxon-name></italic>, <italic><tp:taxon-name><tp:taxon-name-part taxon-name-part-type="genus" reg="Tylototriton">T.</tp:taxon-name-part><tp:taxon-name-part taxon-name-part-type="species" reg="uyenoi">uyenoi</tp:taxon-name-part></tp:taxon-name></italic>, <italic><tp:taxon-name><tp:taxon-name-part taxon-name-part-type="genus" reg="Tylototriton">T.</tp:taxon-name-part><tp:taxon-name-part taxon-name-part-type="species" reg="umphangensis">umphangensis</tp:taxon-name-part></tp:taxon-name></italic>, and <italic><tp:taxon-name><tp:taxon-name-part taxon-name-part-type="genus" reg="Tylototriton">T.</tp:taxon-name-part><tp:taxon-name-part taxon-name-part-type="species" reg="verrucosus">verrucosus</tp:taxon-name-part></tp:taxon-name></italic> by having limbs and tail edges dark brown except for the orange digits, palms, and soles (vs limbs and tail edges uniformly orange or pale brown in the latter), the presence of a black line extending from the back of the eye towards the shoulder (vs absent); and from <italic><tp:taxon-name><tp:taxon-name-part taxon-name-part-type="genus" reg="Tylototriton">T.</tp:taxon-name-part><tp:taxon-name-part taxon-name-part-type="species" reg="kweichowensis">kweichowensis</tp:taxon-name-part></tp:taxon-name></italic> and <italic><tp:taxon-name><tp:taxon-name-part taxon-name-part-type="genus" reg="Tylototriton">T.</tp:taxon-name-part><tp:taxon-name-part taxon-name-part-type="species" reg="yangi">yangi</tp:taxon-name-part></tp:taxon-name></italic> by different color pattern on tail (black vs uniformly orange in the latter), and ventral side dark brown (vs ventrolateral sides yellow in the latter).</p></tp:treatment-sec><ref-list><ref id="B58"><mixed-citation xmlns:xlink="http://www.w3.org/1999/xlink" xlink:type="simple"><person-group><name name-style="western"><surname>Sterling</surname><given-names>EJ</given-names></name><name name-style="western"><surname>Hurley</surname><given-names>MM</given-names></name><name name-style="western"><surname>Le</surname><given-names>MD</given-names></name></person-group> (<year>2006</year>) <source>Vietnam: a Natural History.</source><publisher-name>Yale University Press</publisher-name>, <publisher-loc>New Haven and London</publisher-loc>, <size units="page">423 pp</size>.</mixed-citation></ref><ref id="B42"><mixed-citation xmlns:xlink="http://www.w3.org/1999/xlink" xlink:type="simple"><person-group><name name-style="western"><surname>Phimmachak</surname><given-names>S</given-names></name><name name-style="western"><surname>Aowphol</surname><given-names>A</given-names></name><name name-style="western"><surname>Stuart</surname><given-names>BL</given-names></name></person-group> (<year>2015</year>) <article-title>Morphological and molecular variation in <italic><tp:taxon-name><tp:taxon-name-part taxon-name-part-type="genus">Tylototriton</tp:taxon-name-part></tp:taxon-name></italic> (<tp:taxon-name><tp:taxon-name-part taxon-name-part-type="order">Caudata</tp:taxon-name-part></tp:taxon-name>: <tp:taxon-name><tp:taxon-name-part taxon-name-part-type="family">Salamandridae</tp:taxon-name-part></tp:taxon-name>) in Laos, with description of a new species.</article-title><source>Zootaxa</source><volume>4006</volume>(<issue>2</issue>): <fpage>285</fpage>–<lpage>310</lpage>. <ext-link xlink:href="10.11646/zootaxa.4006.2.3" ext-link-type="doi" xlink:type="simple">https://doi.org/10.11646/zootaxa.4006.2.3</ext-link></mixed-citation></ref><ref id="B35"><mixed-citation xmlns:xlink="http://www.w3.org/1999/xlink" xlink:type="simple"><person-group><name name-style="western"><surname>Nishikawa</surname><given-names>K</given-names></name><name name-style="western"><surname>Khonsue</surname><given-names>W</given-names></name><name name-style="western"><surname>Pomcho</surname><given-names>P</given-names></name><name name-style="western"><surname>Matsui</surname><given-names>M</given-names></name></person-group> (<year>2013a</year>) <article-title>Two new species of <italic><tp:taxon-name><tp:taxon-name-part taxon-name-part-type="genus">Tylototriton</tp:taxon-name-part></tp:taxon-name></italic> from Thailand (<tp:taxon-name><tp:taxon-name-part taxon-name-part-type="class">Amphibia</tp:taxon-name-part></tp:taxon-name>: <tp:taxon-name><tp:taxon-name-part taxon-name-part-type="order">Urodela</tp:taxon-name-part></tp:taxon-name>: <tp:taxon-name><tp:taxon-name-part taxon-name-part-type="family">Salamandridae</tp:taxon-name-part></tp:taxon-name>).</article-title><source>Zootaxa</source><volume>3737</volume>(<issue>3</issue>): <fpage>261</fpage>–<lpage>279</lpage>. <ext-link xlink:href="10.11646/zootaxa.3737.3.5" ext-link-type="doi" xlink:type="simple">https://doi.org/10.11646/zootaxa.3737.3.5</ext-link></mixed-citation></ref><ref id="B38"><mixed-citation xmlns:xlink="http://www.w3.org/1999/xlink" xlink:type="simple"><person-group><name name-style="western"><surname>Nussbaum</surname><given-names>RA</given-names></name><name name-style="western"><surname>Brodie</surname><given-names>JED</given-names></name></person-group> (<year>1982</year>) <article-title>Partitioning of the salamandrid genus <italic><tp:taxon-name><tp:taxon-name-part taxon-name-part-type="genus">Tylototriton</tp:taxon-name-part></tp:taxon-name></italic> Anderson (<tp:taxon-name><tp:taxon-name-part taxon-name-part-type="class">Amphibia</tp:taxon-name-part></tp:taxon-name>: <tp:taxon-name><tp:taxon-name-part taxon-name-part-type="order">Caudata</tp:taxon-name-part></tp:taxon-name>) with a description of a new genus.</article-title><source>Herpetologica</source><volume>38</volume>(<issue>2</issue>): <fpage>320</fpage>–<lpage>332</lpage>.</mixed-citation></ref><ref id="B29"><mixed-citation xmlns:xlink="http://www.w3.org/1999/xlink" xlink:type="simple"><person-group><name name-style="western"><surname>Le</surname><given-names>DT</given-names></name><name name-style="western"><surname>Nguyen</surname><given-names>TT</given-names></name><name name-style="western"><surname>Nishikawa</surname><given-names>K</given-names></name><name name-style="western"><surname>Nguyen</surname><given-names>SLH</given-names></name><name name-style="western"><surname>Pham</surname><given-names>AV</given-names></name><name name-style="western"><surname>Matsui</surname><given-names>M</given-names></name><name name-style="western"><surname>Bernardes</surname><given-names>M</given-names></name><name name-style="western"><surname>Nguyen</surname><given-names>TQ</given-names></name></person-group> (<year>2015</year>) <article-title>A new species of <italic><tp:taxon-name><tp:taxon-name-part taxon-name-part-type="genus">Tylototriton</tp:taxon-name-part></tp:taxon-name></italic> Anderson, 1871 (<tp:taxon-name><tp:taxon-name-part taxon-name-part-type="class">Amphibia</tp:taxon-name-part></tp:taxon-name>: <tp:taxon-name><tp:taxon-name-part taxon-name-part-type="family">Salamandridae</tp:taxon-name-part></tp:taxon-name>) from northern Indochina.</article-title><source>Current Herpetology</source><volume>34</volume>(<issue>1</issue>): <fpage>38</fpage>–<lpage>50</lpage>. <ext-link xlink:href="10.5358/hsj.34.38" ext-link-type="doi" xlink:type="simple">https://doi.org/10.5358/hsj.34.38</ext-link></mixed-citation></ref><ref id="B12"><mixed-citation xmlns:xlink="http://www.w3.org/1999/xlink" xlink:type="simple"><person-group><name name-style="western"><surname>Fei</surname><given-names>L</given-names></name><name name-style="western"><surname>Ye</surname><given-names>CY</given-names></name><name name-style="western"><surname>Yang</surname><given-names>RS</given-names></name></person-group> (<year>1984</year>) <article-title>A new species and a new subspecies of the genus <italic><tp:taxon-name><tp:taxon-name-part taxon-name-part-type="genus">Tylototriton</tp:taxon-name-part></tp:taxon-name></italic> (<tp:taxon-name><tp:taxon-name-part taxon-name-part-type="order">Caudata</tp:taxon-name-part></tp:taxon-name>: <tp:taxon-name><tp:taxon-name-part taxon-name-part-type="family">Salamandridae</tp:taxon-name-part></tp:taxon-name>).</article-title><source>Acta Zoologica Sinica</source><volume>30</volume>(<issue>1</issue>): <fpage>85</fpage>–<lpage>91</lpage>.</mixed-citation></ref><ref id="B39"><mixed-citation xmlns:xlink="http://www.w3.org/1999/xlink" xlink:type="simple"><person-group><name name-style="western"><surname>Nussbaum</surname><given-names>RA</given-names></name><name name-style="western"><surname>Brodie</surname><given-names>JED</given-names></name><name name-style="western"><surname>Datong</surname><given-names>Y</given-names></name></person-group> (<year>1995</year>) <article-title>A taxonomic review of <italic><tp:taxon-name><tp:taxon-name-part taxon-name-part-type="genus">Tylototriton</tp:taxon-name-part><tp:taxon-name-part taxon-name-part-type="species">verrucosus</tp:taxon-name-part></tp:taxon-name></italic> Anderson (<tp:taxon-name><tp:taxon-name-part taxon-name-part-type="class">Amphibia</tp:taxon-name-part></tp:taxon-name>: <tp:taxon-name><tp:taxon-name-part taxon-name-part-type="order">Caudata</tp:taxon-name-part></tp:taxon-name>: <tp:taxon-name><tp:taxon-name-part taxon-name-part-type="family">Salamandridae</tp:taxon-name-part></tp:taxon-name>).</article-title><source>Herpetologica</source><volume>51</volume>: <fpage>257</fpage>–<lpage>268</lpage>.</mixed-citation></ref><ref id="B5"><mixed-citation xmlns:xlink="http://www.w3.org/1999/xlink" xlink:type="simple"><person-group><name name-style="western"><surname>Böhme</surname><given-names>W</given-names></name><name name-style="western"><surname>Schottler</surname><given-names>T</given-names></name><name name-style="western"><surname>Nguyen</surname><given-names>TQ</given-names></name><name name-style="western"><surname>Kohler</surname><given-names>J</given-names></name></person-group> (<year>2005</year>) <article-title>A new species of salamander, genus <italic><tp:taxon-name><tp:taxon-name-part taxon-name-part-type="genus">Tylototriton</tp:taxon-name-part></tp:taxon-name></italic> (<tp:taxon-name><tp:taxon-name-part taxon-name-part-type="order">Urodela</tp:taxon-name-part></tp:taxon-name>: <tp:taxon-name><tp:taxon-name-part taxon-name-part-type="family">Salamandridae</tp:taxon-name-part></tp:taxon-name>), from northern Vietnam.</article-title><source>Salamandra</source><volume>41</volume>(<issue>4</issue>): <fpage>215</fpage>–<lpage>220</lpage>.</mixed-citation></ref><ref id="B6"><mixed-citation xmlns:xlink="http://www.w3.org/1999/xlink" xlink:type="simple"><person-group><name name-style="western"><surname>Chen</surname><given-names>XH</given-names></name><name name-style="western"><surname>Wang</surname><given-names>XW</given-names></name><name name-style="western"><surname>Tao</surname><given-names>J</given-names></name></person-group> (<year>2010</year>) <article-title>A new subspecies of genus <italic><tp:taxon-name><tp:taxon-name-part taxon-name-part-type="genus">Tylototriton</tp:taxon-name-part></tp:taxon-name></italic> from China (<tp:taxon-name><tp:taxon-name-part taxon-name-part-type="order">Caudata</tp:taxon-name-part></tp:taxon-name>, <tp:taxon-name><tp:taxon-name-part taxon-name-part-type="family">Salamandridae</tp:taxon-name-part></tp:taxon-name>).</article-title><source>Acta Zootaxonomica Sinica</source><volume>35</volume>: <fpage>666</fpage>–<lpage>670</lpage>.</mixed-citation></ref><ref id="B59"><mixed-citation xmlns:xlink="http://www.w3.org/1999/xlink" xlink:type="simple"><person-group><name name-style="western"><surname>Stuart</surname><given-names>BL</given-names></name><name name-style="western"><surname>Phimmachak</surname><given-names>S</given-names></name><name name-style="western"><surname>Sivongxay</surname><given-names>N</given-names></name><name name-style="western"><surname>Robichaud</surname><given-names>WG</given-names></name></person-group> (<year>2010</year>) <article-title>A new species in the <italic><tp:taxon-name><tp:taxon-name-part taxon-name-part-type="genus">Tylototriton</tp:taxon-name-part><tp:taxon-name-part taxon-name-part-type="species">asperrimus</tp:taxon-name-part></tp:taxon-name></italic> group (<tp:taxon-name><tp:taxon-name-part taxon-name-part-type="order">Caudata</tp:taxon-name-part></tp:taxon-name>: <tp:taxon-name><tp:taxon-name-part taxon-name-part-type="family">Salamandridae</tp:taxon-name-part></tp:taxon-name>) from central Laos.</article-title><source>Zootaxa</source><volume>2650</volume>(<issue>1</issue>): <fpage>19</fpage>–<lpage>32</lpage>. <ext-link xlink:href="10.11646/zootaxa.2650.1.2" ext-link-type="doi" xlink:type="simple">https://doi.org/10.11646/zootaxa.2650.1.2</ext-link></mixed-citation></ref><ref id="B20"><mixed-citation xmlns:xlink="http://www.w3.org/1999/xlink" xlink:type="simple"><person-group><name name-style="western"><surname>Hou</surname><given-names>M</given-names></name><name name-style="western"><surname>Li</surname><given-names>PP</given-names></name><name name-style="western"><surname>Lü</surname><given-names>SQ</given-names></name></person-group> (<year>2012</year>) <article-title>Morphological research development of genus <italic><tp:taxon-name><tp:taxon-name-part taxon-name-part-type="genus">Tylototriton</tp:taxon-name-part></tp:taxon-name></italic> and primary confirmation of the status of four cryptic populations.</article-title><source>Journal of Huangshan University</source><volume>14</volume>: <fpage>61</fpage>–<lpage>65</lpage>.</mixed-citation></ref><ref id="B56"><mixed-citation xmlns:xlink="http://www.w3.org/1999/xlink" xlink:type="simple"><person-group><name name-style="western"><surname>Shen</surname><given-names>YH</given-names></name><name name-style="western"><surname>Jiang</surname><given-names>JP</given-names></name><name name-style="western"><surname>Mo</surname><given-names>XY</given-names></name></person-group> (<year>2012</year>) <article-title>A new species of the genus <italic><tp:taxon-name><tp:taxon-name-part taxon-name-part-type="genus">Tylototriton</tp:taxon-name-part></tp:taxon-name></italic> (<tp:taxon-name><tp:taxon-name-part taxon-name-part-type="class">Amphibia</tp:taxon-name-part></tp:taxon-name>, <tp:taxon-name><tp:taxon-name-part taxon-name-part-type="family">Salamandridae</tp:taxon-name-part></tp:taxon-name>) from Hunan, China.</article-title><source>Asian Herpetological Research</source><volume>3</volume>(<issue>1</issue>): <fpage>21</fpage>–<lpage>30</lpage>. <ext-link xlink:href="10.3724/SP.J.1245.2012.00021" ext-link-type="doi" xlink:type="simple">https://doi.org/10.3724/SP.J.1245.2012.00021</ext-link></mixed-citation></ref><ref id="B36"><mixed-citation xmlns:xlink="http://www.w3.org/1999/xlink" xlink:type="simple"><person-group><name name-style="western"><surname>Nishikawa</surname><given-names>K</given-names></name><name name-style="western"><surname>Matsui</surname><given-names>M</given-names></name><name name-style="western"><surname>Nguyen</surname><given-names>TT</given-names></name></person-group> (<year>2013b</year>) <article-title>A New Species of <italic><tp:taxon-name><tp:taxon-name-part taxon-name-part-type="genus">Tylototriton</tp:taxon-name-part></tp:taxon-name></italic> from northern Vietnam (<tp:taxon-name><tp:taxon-name-part taxon-name-part-type="class">Amphibia</tp:taxon-name-part></tp:taxon-name>: <tp:taxon-name><tp:taxon-name-part taxon-name-part-type="order">Urodela</tp:taxon-name-part></tp:taxon-name>: <tp:taxon-name><tp:taxon-name-part taxon-name-part-type="family">Salamandridae</tp:taxon-name-part></tp:taxon-name>).</article-title><source>Current Herpetology</source><volume>32</volume>(<issue>1</issue>): <fpage>34</fpage>–<lpage>49</lpage>. <ext-link xlink:href="10.5358/hsj.32.34" ext-link-type="doi" xlink:type="simple">https://doi.org/10.5358/hsj.32.34</ext-link></mixed-citation></ref><ref id="B65"><mixed-citation xmlns:xlink="http://www.w3.org/1999/xlink" xlink:type="simple"><person-group><name name-style="western"><surname>Yang</surname><given-names>D</given-names></name><name name-style="western"><surname>Jiang</surname><given-names>J</given-names></name><name name-style="western"><surname>Shen</surname><given-names>Y</given-names></name><name name-style="western"><surname>Fei</surname><given-names>D</given-names></name></person-group> (<year>2014</year>) <article-title>A new species of the genus <italic><tp:taxon-name><tp:taxon-name-part taxon-name-part-type="genus">Tylototriton</tp:taxon-name-part></tp:taxon-name></italic> (<tp:taxon-name><tp:taxon-name-part taxon-name-part-type="order">Urodela</tp:taxon-name-part></tp:taxon-name>: <tp:taxon-name><tp:taxon-name-part taxon-name-part-type="family">Salamandridae</tp:taxon-name-part></tp:taxon-name>) from northeastern Hunan Province, China.</article-title><source>Asian Herpetological Research</source><volume>5</volume>(<issue>1</issue>): <fpage>1</fpage>–<lpage>11</lpage>. <ext-link xlink:href="10.3724/SP.J.1245.2014.00001" ext-link-type="doi" xlink:type="simple">https://doi.org/10.3724/SP.J.1245.2014.00001</ext-link></mixed-citation></ref><ref id="B11"><mixed-citation xmlns:xlink="http://www.w3.org/1999/xlink" xlink:type="simple"><person-group><name name-style="western"><surname>Fei</surname><given-names>L</given-names></name><name name-style="western"><surname>Ye</surname><given-names>CY</given-names></name></person-group> (<year>2016</year>) s.n. In: Amphibians of China. Vol. I. Science Press, Beijing, 266–320.</mixed-citation></ref><ref id="B17"><mixed-citation xmlns:xlink="http://www.w3.org/1999/xlink" xlink:type="simple"><person-group><name name-style="western"><surname>Hernandez</surname><given-names>A</given-names></name></person-group> (<year>2016</year>) <source>Crocodile Newts: The Primitive <tp:taxon-name><tp:taxon-name-part taxon-name-part-type="family">Salamandridae</tp:taxon-name-part></tp:taxon-name> of Asia: Genera <italic><tp:taxon-name><tp:taxon-name-part taxon-name-part-type="genus">Echinotriton</tp:taxon-name-part></tp:taxon-name></italic> and <italic><tp:taxon-name><tp:taxon-name-part taxon-name-part-type="genus">Tylototriton</tp:taxon-name-part></tp:taxon-name></italic>.</source><publisher-name>Edition Chimaira</publisher-name>, <publisher-loc>Frankfurt a, M.</publisher-loc>, <size units="page">415 pp</size>.</mixed-citation></ref><ref id="B47"><mixed-citation xmlns:xlink="http://www.w3.org/1999/xlink" xlink:type="simple"><person-group><name name-style="western"><surname>Qian</surname><given-names>LF</given-names></name><name name-style="western"><surname>Sun</surname><given-names>XN</given-names></name><name name-style="western"><surname>Li</surname><given-names>JQ</given-names></name><name name-style="western"><surname>Guo</surname><given-names>WB</given-names></name><name name-style="western"><surname>Pan</surname><given-names>T</given-names></name><name name-style="western"><surname>Kang</surname><given-names>X</given-names></name><name name-style="western"><surname>Wang</surname><given-names>H</given-names></name><name name-style="western"><surname>Jiang</surname><given-names>JP</given-names></name><name name-style="western"><surname>Wu</surname><given-names>J</given-names></name><name name-style="western"><surname>Zhang</surname><given-names>BW</given-names></name></person-group> (<year>2017</year>) <article-title>A new species of the genus <italic><tp:taxon-name><tp:taxon-name-part taxon-name-part-type="genus">Tylototriton</tp:taxon-name-part></tp:taxon-name></italic> (<tp:taxon-name><tp:taxon-name-part taxon-name-part-type="class">Amphibia</tp:taxon-name-part></tp:taxon-name>: <tp:taxon-name><tp:taxon-name-part taxon-name-part-type="order">Urodela</tp:taxon-name-part></tp:taxon-name>: <tp:taxon-name><tp:taxon-name-part taxon-name-part-type="family">Salamandridae</tp:taxon-name-part></tp:taxon-name>) from the southern Dabie Mountains in Anhui Province.</article-title><source>Asian Herpetological Research</source><volume>8</volume>: <fpage>151</fpage>–<lpage>164</lpage>. <ext-link xlink:href="10.16373/j.cnki.ahr.1700133" ext-link-type="doi" xlink:type="simple">https://doi.org/10.16373/j.cnki.ahr.1700133</ext-link></mixed-citation></ref><ref id="B1"><mixed-citation xmlns:xlink="http://www.w3.org/1999/xlink" xlink:type="simple"><person-group><name name-style="western"><surname>Bernardes</surname><given-names>M</given-names></name><name name-style="western"><surname>Pham</surname><given-names>CT</given-names></name><name name-style="western"><surname>Nguyen</surname><given-names>TQ</given-names></name><name name-style="western"><surname>Le</surname><given-names>MD</given-names></name><name name-style="western"><surname>Bonkowski</surname><given-names>M</given-names></name><name name-style="western"><surname>Ziegler</surname><given-names>T</given-names></name></person-group> (<year>2017a</year>) <article-title>Comparative morphometrics and ecology of a newly discovered population of <italic><tp:taxon-name><tp:taxon-name-part taxon-name-part-type="genus">Tylototriton</tp:taxon-name-part><tp:taxon-name-part taxon-name-part-type="species">vietnamensis</tp:taxon-name-part></tp:taxon-name></italic> from northeastern Vietnam including remarks on species conservation.</article-title><source>Salamandra</source><volume>53</volume>(<issue>3</issue>): <fpage>451</fpage>–<lpage>457</lpage>.</mixed-citation></ref><ref id="B3"><mixed-citation xmlns:xlink="http://www.w3.org/1999/xlink" xlink:type="simple"><person-group><name name-style="western"><surname>Bernardes</surname><given-names>M</given-names></name><name name-style="western"><surname>Le</surname><given-names>MD</given-names></name><name name-style="western"><surname>Nguyen</surname><given-names>TQ</given-names></name><name name-style="western"><surname>Pham</surname><given-names>CT</given-names></name><name name-style="western"><surname>Pham</surname><given-names>AV</given-names></name><name name-style="western"><surname>Nguyen</surname><given-names>TT</given-names></name><name name-style="western"><surname>Rödder</surname><given-names>D</given-names></name><name name-style="western"><surname>Bonkowski</surname><given-names>M</given-names></name><name name-style="western"><surname>Ziegler</surname><given-names>T</given-names></name></person-group> (<year>2020</year>) <article-title>Integrative taxonomy reveals three new taxa within the <italic><tp:taxon-name><tp:taxon-name-part taxon-name-part-type="genus">Tylototriton</tp:taxon-name-part><tp:taxon-name-part taxon-name-part-type="species">asperrimus</tp:taxon-name-part></tp:taxon-name></italic> complex (<tp:taxon-name><tp:taxon-name-part taxon-name-part-type="order">Caudata</tp:taxon-name-part></tp:taxon-name>, <tp:taxon-name><tp:taxon-name-part taxon-name-part-type="family">Salamandridae</tp:taxon-name-part></tp:taxon-name>) from Vietnam.</article-title><source>ZooKeys</source><volume>935</volume>: <fpage>121</fpage>–<lpage>164</lpage>. <ext-link xlink:href="10.3897/zookeys.935.37138" ext-link-type="doi" xlink:type="simple">https://doi.org/10.3897/zookeys.935.37138</ext-link></mixed-citation></ref><ref id="B31"><mixed-citation xmlns:xlink="http://www.w3.org/1999/xlink" xlink:type="simple"><person-group><name name-style="western"><surname>Li</surname><given-names>SZ</given-names></name><name name-style="western"><surname>Liu</surname><given-names>J</given-names></name><name name-style="western"><surname>Liu</surname><given-names>S</given-names></name><name name-style="western"><surname>Shi</surname><given-names>S</given-names></name><name name-style="western"><surname>Wei</surname><given-names>G</given-names></name><name name-style="western"><surname>Wang</surname><given-names>G</given-names></name><name name-style="western"><surname>Wang</surname><given-names>B</given-names></name></person-group> (<year>2020</year>) <article-title>Description of a new species of the newt genus <italic><tp:taxon-name><tp:taxon-name-part taxon-name-part-type="genus">Tylototriton</tp:taxon-name-part></tp:taxon-name></italic> sensu lato (<tp:taxon-name><tp:taxon-name-part taxon-name-part-type="class">Amphibia</tp:taxon-name-part></tp:taxon-name>: <tp:taxon-name><tp:taxon-name-part taxon-name-part-type="order">Urodela</tp:taxon-name-part></tp:taxon-name>: <tp:taxon-name><tp:taxon-name-part taxon-name-part-type="family">Salamandridae</tp:taxon-name-part></tp:taxon-name>) from southwestern China.</article-title><source>Zootaxa</source><volume>5128</volume>(<issue>2</issue>): <fpage>248</fpage>–<lpage>268</lpage>. <ext-link xlink:href="10.11646/zootaxa.5128.2.5" ext-link-type="doi" xlink:type="simple">https://doi.org/10.11646/zootaxa.5128.2.5</ext-link></mixed-citation></ref><ref id="B34"><mixed-citation xmlns:xlink="http://www.w3.org/1999/xlink" xlink:type="simple"><person-group><name name-style="western"><surname>Lyu</surname><given-names>ZT</given-names></name><name name-style="western"><surname>Wang</surname><given-names>J</given-names></name><name name-style="western"><surname>Zeng</surname><given-names>ZC</given-names></name><name name-style="western"><surname>Zhou</surname><given-names>JJ</given-names></name><name name-style="western"><surname>Qi</surname><given-names>S</given-names></name><name name-style="western"><surname>Wan</surname><given-names>H</given-names></name><name name-style="western"><surname>Li</surname><given-names>YY</given-names></name><name name-style="western"><surname>Wang</surname><given-names>YY</given-names></name></person-group> (<year>2021</year>) <article-title>A new species of the genus <italic><tp:taxon-name><tp:taxon-name-part taxon-name-part-type="genus">Tylototriton</tp:taxon-name-part></tp:taxon-name></italic> (<tp:taxon-name><tp:taxon-name-part taxon-name-part-type="order">Caudata</tp:taxon-name-part></tp:taxon-name>, <tp:taxon-name><tp:taxon-name-part taxon-name-part-type="family">Salamandridae</tp:taxon-name-part></tp:taxon-name>) from Guangdong, southern China, with discussion on the subgenera and species groups within the genus.</article-title><source>Vertebrate Zoology</source><volume>71</volume>: <fpage>697</fpage>–<lpage>710</lpage>. <ext-link xlink:href="10.3897/vz.71.e73563" ext-link-type="doi" xlink:type="simple">https://doi.org/10.3897/vz.71.e73563</ext-link></mixed-citation></ref><ref id="B45"><mixed-citation xmlns:xlink="http://www.w3.org/1999/xlink" xlink:type="simple"><person-group><name name-style="western"><surname>Poyarkov</surname><given-names>NAJ</given-names></name><name name-style="western"><surname>Nguyen</surname><given-names>TV</given-names></name><name name-style="western"><surname>Arkhipov</surname><given-names>DV</given-names></name></person-group> (<year>2021a</year>) <article-title>A new species of the genus <italic><tp:taxon-name><tp:taxon-name-part taxon-name-part-type="genus">Tylototriton</tp:taxon-name-part></tp:taxon-name></italic> (<tp:taxon-name><tp:taxon-name-part taxon-name-part-type="class">Amphibia</tp:taxon-name-part></tp:taxon-name>, <tp:taxon-name><tp:taxon-name-part taxon-name-part-type="order">Caudata</tp:taxon-name-part></tp:taxon-name>, <tp:taxon-name><tp:taxon-name-part taxon-name-part-type="family">Salamandridae</tp:taxon-name-part></tp:taxon-name>) from central Vietnam.</article-title><source>The Journal of Asian Biodiversity</source><volume>10</volume>(<issue>1</issue>): <fpage>4</fpage>–<lpage>22</lpage>. <ext-link xlink:href="10.47605/tapro.v10i1.244" ext-link-type="doi" xlink:type="simple">https://doi.org/10.47605/tapro.v10i1.244</ext-link></mixed-citation></ref><ref id="B32"><mixed-citation xmlns:xlink="http://www.w3.org/1999/xlink" xlink:type="simple"><person-group><name name-style="western"><surname>Li</surname><given-names>SZ</given-names></name><name name-style="western"><surname>Liu</surname><given-names>J</given-names></name><name name-style="western"><surname>Shi</surname><given-names>SC</given-names></name><name name-style="western"><surname>Wei</surname><given-names>G</given-names></name><name name-style="western"><surname>Wang</surname><given-names>B</given-names></name></person-group> (<year>2022</year>) <article-title>Description of a new species of the newt genus <italic><tp:taxon-name><tp:taxon-name-part taxon-name-part-type="genus">Tylototriton</tp:taxon-name-part></tp:taxon-name></italic> sensu lato (<tp:taxon-name><tp:taxon-name-part taxon-name-part-type="class">Amphibia</tp:taxon-name-part></tp:taxon-name>: <tp:taxon-name><tp:taxon-name-part taxon-name-part-type="order">Urodela</tp:taxon-name-part></tp:taxon-name>: <tp:taxon-name><tp:taxon-name-part taxon-name-part-type="family">Salamandridae</tp:taxon-name-part></tp:taxon-name>) from southwestern China.</article-title><source>Zootaxa</source><volume>5128</volume>(<issue>2</issue>): <fpage>248</fpage>–<lpage>268</lpage>. <ext-link xlink:href="10.11646/zootaxa.5128.2.5" ext-link-type="doi" xlink:type="simple">https://doi.org/10.11646/zootaxa.5128.2.5</ext-link></mixed-citation></ref><ref id="B33"><mixed-citation xmlns:xlink="http://www.w3.org/1999/xlink" xlink:type="simple"><person-group><name name-style="western"><surname>Luo</surname><given-names>T</given-names></name><name name-style="western"><surname>Yan</surname><given-names>S</given-names></name><name name-style="western"><surname>Xiao</surname><given-names>N</given-names></name><name name-style="western"><surname>Li</surname><given-names>W</given-names></name><name name-style="western"><surname>Deng</surname><given-names>H</given-names></name><name name-style="western"><surname>Zhou</surname><given-names>J</given-names></name></person-group> (<year>2022</year>) <article-title>A new species of the genus <italic><tp:taxon-name><tp:taxon-name-part taxon-name-part-type="genus">Tylototriton</tp:taxon-name-part></tp:taxon-name></italic> (<tp:taxon-name><tp:taxon-name-part taxon-name-part-type="class">Amphibia</tp:taxon-name-part></tp:taxon-name>: <tp:taxon-name><tp:taxon-name-part taxon-name-part-type="order">Urodela</tp:taxon-name-part></tp:taxon-name>: <tp:taxon-name><tp:taxon-name-part taxon-name-part-type="family">Salamandridae</tp:taxon-name-part></tp:taxon-name>) from the Eastern Dalou Mountains in Guizhou, China.</article-title><source>Zoological Systematics</source><volume>47</volume>(<issue>1</issue>): <fpage>66</fpage>–<lpage>88</lpage>. <ext-link xlink:href="10.11865/zs.2022102" ext-link-type="doi" xlink:type="simple">https://doi.org/10.11865/zs.2022102</ext-link></mixed-citation></ref></ref-list></tp:taxon-treatment>
